# Supplementary material for: Synaptic changes contribute to persistent extra-motor behaviour deficits in amyotrophic lateral sclerosis
Source: Acta Neuropathol Commun. 2025 Dec 21;14:26. doi: 10.1186/s40478-025-02150-5 (PMC12837556; doi:10.1186/s40478-025-02150-5)
Supplement: Supplementary file 2 — Supplementary Material 2 [file 40478_2025_2150_MOESM2_ESM.xlsx]

## Sheet: Description
Supplementary Table 1
Table	Description
Onset (2 wk) DEG	Differential gene expression (DEG; DESeq2) analysis of cortex tissue from control and rNLS8 mice after 2 weeks of hTDP-43DNLS expression (2 weeks off dox).
Onset (2 wk) DEU	Differential exon usage (DEU; DEXseq) analysis of cortex tissue from control and rNLS8 mice after 2 weeks of hTDP-43DNLS expression (2 weeks off dox).
Onset (2 wk) DEU - mTDP-43	List of DEUs identified in onset (2 weeks off dox) cortex tissue identified from control and rNLS8 mice that are known to bind with mouse TDP-43
Rec (2+6 wk) DEG	Differential gene expression (DEG; DESeq2) analysis of cortex tissue from control and rNLS8 mice in recovery including 2 weeks off dox followed by 6 weeks on dox.
Rec (2+6 wk) DEU	Differential exon usage (DEU; DEXseq) analysis of cortex tissue from control and rNLS8 mice in recovery including 2 weeks off dox followed by 6 weeks on dox.
Rec (2+6 wk) DEU - mTDP-43	List of DEUs identified in recovery (2 weeks off dox followed by 6 weeks on dox) cortex tissue identified from control and rNLS8 mice that are known to bind with mouse TDP-43
Rec (2+6 wk) DEU - hTDP-43	List of DEUs identified in recovery (2 weeks off dox followed by 6 weeks on dox) cortex tissue identified from control and rNLS8 mice that are known to bind with human TDP-43
mTDP-43 POSTAR3 Output	POSTAR3 CLIPdp Module output when using the the search terms "Mouse" for species and "TARDBP" for RBP name.
hTDP-43 POSTAR3 Output	POSTAR3 CLIPdp Module output when using the the search terms "Human" for species and "TARDBP" for RBP name.

## Sheet: Onset (2 wk) DEG
gene_id	baseMean	log2FoldChange	lfcSE	stat	pvalue	padj	Chr	Start	End	Strand	GeneSymbol	Description	GO_BP	GO_CC	GO_MF	KO	Pathway
ENSMUSG00000074968	2096.31	-1.84517	0.0618907	-29.8133	2.62347e-195	5.11814e-191	2	110485546	110781268	-	Ano3	anoctamin 3 [Source:MGI Symbol%3BAcc:MGI:3613666]	GO:0061591:calcium activated galactosylceramide scrambling;GO:0061590:calcium activated phosphatidylcholine scrambling;GO:1902476:chloride transmembrane transport;GO:0050982:detection of mechanical stimulus;GO:0016048:detection of temperature stimulus;GO:0055085:transmembrane transport;	GO:0016021:integral component of membrane;GO:0005886:plasma membrane;	GO:0005254:chloride channel activity;GO:0017128:phospholipid scramblase activity;GO:0046983:protein dimerization activity;	K19498	-
ENSMUSG00000027472	1584.81	1.56292	0.0621735	25.138	1.9113e-139	1.86438e-135	2	152850810	152857347	-	Pdrg1	p53 and DNA damage regulated 1 [Source:MGI Symbol%3BAcc:MGI:1915809]	GO:0006457:protein folding;	GO:0005737:cytoplasm;GO:0016272:prefoldin complex;	GO:0051082:unfolded protein binding;	-	-
ENSMUSG00000027270	2119.18	-1.77188	0.0745844	-23.7567	9.36654e-125	6.09106e-121	2	135894159	135911837	+	Lamp5	lysosomal-associated membrane protein family%2C member 5 [Source:MGI Symbol%3BAcc:MGI:1923411]	GO:0072594:establishment of protein localization to organelle;	GO:0030659:cytoplasmic vesicle membrane;GO:0032590:dendrite membrane;GO:0031901:early endosome membrane;GO:0033116:endoplasmic reticulum-Golgi intermediate compartment membrane;GO:0010008:endosome membrane;GO:0032584:growth cone membrane;GO:0016021:integral component of membrane;GO:0005770:late endosome;GO:0031902:late endosome membrane;GO:0005765:lysosomal membrane;GO:0005764:lysosome;GO:0005886…	-	-	-
ENSMUSG00000029471	4042.92	-1.08057	0.0462356	-23.3711	8.41611e-121	4.10475e-117	5	122869233	122917472	-	Camkk2	calcium/calmodulin-dependent protein kinase kinase 2%2C beta [Source:MGI Symbol%3BAcc:MGI:2444812]	GO:0032147:activation of protein kinase activity;GO:0001934:positive regulation of protein phosphorylation;GO:0046777:protein autophosphorylation;GO:0006468:protein phosphorylation;GO:0019722:calcium-mediated signaling;GO:0034614:cellular response to reactive oxygen species;GO:0000165:MAPK cascade;GO:1903599:positive regulation of mitochondrion degradation;GO:0045893:positive regulation of transc…	GO:0005829:cytosol;GO:0043005:neuron projection;GO:0005634:nucleus;GO:0005654:nucleoplasm;	GO:0005524:ATP binding;GO:0005509:calcium ion binding;GO:0005516:calmodulin binding;GO:0004683:calmodulin-dependent protein kinase activity;GO:0004713:protein tyrosine kinase activity;	K07359	;ko04140 Autophagy - animal;ko04152 AMPK signaling pathway;ko04211 Longevity regulating pathway;ko04920 Adipocytokine signaling pathway;ko04921 Oxytocin signaling pathway;ko05034 Alcoholism;
ENSMUSG00000037855	6672.75	-1.26199	0.0560256	-22.5252	2.34919e-112	9.16605e-109	10	67721933	67748492	-	Zfp365	zinc finger protein 365 [Source:MGI Symbol%3BAcc:MGI:2143676]	GO:0021687:cerebellar molecular layer morphogenesis;GO:0060997:dendritic spine morphogenesis;GO:0033566:gamma-tubulin complex localization;GO:0000281:mitotic cytokinesis;GO:0010977:negative regulation of neuron projection development;GO:0048714:positive regulation of oligodendrocyte differentiation;GO:0010569:regulation of double-strand break repair via homologous recombination;GO:0000723:telomer…	GO:0034451:centriolar satellite;GO:0005813:centrosome;GO:0005737:cytoplasm;GO:0043231:intracellular membrane-bounded organelle;	GO:0042802:identical protein binding;GO:0046872:metal ion binding;GO:0042803:protein homodimerization activity;	K16737	-
ENSMUSG00000062931	900.465	1.86126	0.0856829	21.7227	1.25267e-104	4.07307e-101	10	82060684	82077114	-	Zfp938	zinc finger protein 938 [Source:MGI Symbol%3BAcc:MGI:3621440]	GO:0030154:cell differentiation;GO:0043433:negative regulation of sequence-specific DNA binding transcription factor activity;GO:0045668:negative regulation of osteoblast differentiation;GO:0000122:negative regulation of transcription from RNA polymerase II promoter;GO:0006357:regulation of transcription from RNA polymerase II promoter;	GO:0005634:nucleus;	GO:0003682:chromatin binding;GO:0000981:sequence-specific DNA binding RNA polymerase II transcription factor activity;GO:0042826:histone deacetylase binding;GO:0046872:metal ion binding;GO:0000978:RNA polymerase II core promoter proximal region sequence-specific DNA binding;GO:0000977:RNA polymerase II regulatory region sequence-specific DNA binding;	K09228	;ko05168 Herpes simplex virus 1 infection;
ENSMUSG00000059436	2259.44	1.57907	0.0733099	21.5396	6.6268e-103	1.84689e-99	12	76984043	77008975	-	Max	Max protein [Source:MGI Symbol%3BAcc:MGI:96921]	GO:0071375:cellular response to peptide hormone stimulus;GO:0009267:cellular response to starvation;GO:0010629:negative regulation of gene expression;GO:0000122:negative regulation of transcription from RNA polymerase II promoter;GO:0051402:neuron apoptotic process;GO:0045944:positive regulation of transcription from RNA polymerase II promoter;GO:0065003:macromolecular complex assembly;GO:0006357…	GO:0000785:chromatin;GO:0005737:cytoplasm;GO:0030425:dendrite;GO:0071339:MLL1 complex;GO:0005634:nucleus;GO:0016605:PML body;GO:0032993:protein-DNA complex;GO:0090575:RNA polymerase II transcription factor complex;GO:0005654:nucleoplasm;	GO:0003677:DNA binding;GO:0003700:sequence-specific DNA binding transcription factor activity;GO:0000981:sequence-specific DNA binding RNA polymerase II transcription factor activity;GO:0001227:RNA polymerase II transcription regulatory region sequence-specific DNA binding transcription factor activity involved in negative regulation of transcription;GO:0070888:E-box binding;GO:0042802:identical …	K04453	;ko04010 MAPK signaling pathway;ko05200 Pathways in cancer;ko05202 Transcriptional misregulation in cancer;ko05222 Small cell lung cancer;
ENSMUSG00000044352	1063.99	-1.3042	0.0618546	-21.085	1.09196e-98	2.66287e-95	11	53367400	53371101	-	Sowaha	sosondowah ankyrin repeat domain family member A [Source:MGI Symbol%3BAcc:MGI:2687280]	-	-	-	-	-
ENSMUSG00000022055	4419.87	-1.15809	0.0558291	-20.7435	1.40228e-95	3.03968e-92	14	68321312	68326544	+	Nefl	neurofilament%2C light polypeptide [Source:MGI Symbol%3BAcc:MGI:97313]	GO:0008089:anterograde axon cargo transport;GO:0019896:axon transport of mitochondrion;GO:0021987:cerebral cortex development;GO:0021766:hippocampus development;GO:0045110:intermediate filament bundle assembly;GO:0045109:intermediate filament organization;GO:0045105:intermediate filament polymerization or depolymerization;GO:0040011:locomotion;GO:0000226:microtubule cytoskeleton organization;GO:0…	GO:0030424:axon;GO:1904115:axon cytoplasm;GO:0005737:cytoplasm;GO:0030426:growth cone;GO:0005882:intermediate filament;GO:0043209:myelin sheath;GO:0005883:neurofilament;GO:0031594:neuromuscular junction;GO:0043005:neuron projection;	GO:0042802:identical protein binding;GO:0043274:phospholipase binding;GO:0008022:protein C-terminus binding;GO:0019904:protein domain specific binding;GO:0044877:macromolecular complex binding;GO:0030674:protein binding, bridging;GO:0005200:structural constituent of cytoskeleton;	K04572	;ko05014 Amyotrophic lateral sclerosis;ko05022 Pathways of neurodegeneration - multiple diseases;
ENSMUSG00000020366	3493.02	-0.915652	0.0466844	-19.6137	1.18191e-85	2.3058e-82	11	49737578	49777248	+	Mapk9	mitogen-activated protein kinase 9 [Source:MGI Symbol%3BAcc:MGI:1346862]	GO:0071474:cellular hyperosmotic response;GO:0071276:cellular response to cadmium ion;GO:0071363:cellular response to growth factor stimulus;GO:0071347:cellular response to interleukin-1;GO:0071222:cellular response to lipopolysaccharide;GO:0034614:cellular response to reactive oxygen species;GO:0071356:cellular response to tumor necrosis factor;GO:0034644:cellular response to UV;GO:0007417:centr…	GO:0005737:cytoplasm;GO:0005829:cytosol;GO:0005739:mitochondrion;GO:0043005:neuron projection;GO:0005634:nucleus;GO:0043204:perikaryon;	GO:0005524:ATP binding;GO:0008656:cysteine-type endopeptidase activator activity involved in apoptotic process;GO:0004705:JUN kinase activity;GO:0004707:MAP kinase activity;GO:0031435:mitogen-activated protein kinase kinase kinase binding;GO:0004672:protein kinase activity;GO:0004674:protein serine/threonine kinase activity;GO:0004712:protein serine/threonine/tyrosine kinase activity;	K04440	;ko01522 Endocrine resistance;ko04010 MAPK signaling pathway;ko04012 ErbB signaling pathway;ko04013 MAPK signaling pathway - fly;ko04014 Ras signaling pathway;ko04024 cAMP signaling pathway;ko04068 FoxO signaling pathway;ko04071 Sphingolipid signaling pathway;ko04137 Mitophagy - animal;ko04140 Autophagy - animal;ko04141 Protein processing in endoplasmic reticulum;ko04210 Apoptosis;ko04212 Longevi…
ENSMUSG00000056820	3132.13	-0.957009	0.0491502	-19.4711	1.93053e-84	3.42388e-81	8	125739736	125760931	+	Tsnax	translin-associated factor X [Source:MGI Symbol%3BAcc:MGI:1855672]	GO:0030154:cell differentiation;GO:0007283:spermatogenesis;	GO:0005737:cytoplasm;GO:0005794:Golgi apparatus;GO:0005654:nucleoplasm;GO:0005634:nucleus;GO:0048471:perinuclear region of cytoplasm;	GO:0031687:A2A adenosine receptor binding;GO:0004521:endoribonuclease activity;GO:0046872:metal ion binding;GO:0044877:macromolecular complex binding;GO:0003723:RNA binding;GO:0043565:sequence-specific DNA binding;GO:0003697:single-stranded DNA binding;	-	-
ENSMUSG00000049764	774.558	1.52027	0.0782699	19.4234	4.89372e-84	7.95597e-81	10	75868484	75879068	+	Zfp280b	zinc finger protein 280B [Source:MGI Symbol%3BAcc:MGI:1927865]	GO:0006355:regulation of transcription, DNA-templated;	GO:0005634:nucleus;	GO:0000981:sequence-specific DNA binding RNA polymerase II transcription factor activity;GO:0046872:metal ion binding;GO:0000978:RNA polymerase II core promoter proximal region sequence-specific DNA binding;	-	-
ENSMUSG00000032224	2586.27	-0.920273	0.0491408	-18.7272	2.9686e-78	4.45496e-75	9	69995793	70049842	-	Fam81a	family with sequence similarity 81%2C member A [Source:MGI Symbol%3BAcc:MGI:1924136]	-	-	-	-	-
ENSMUSG00000025889	2851.79	-0.948509	0.0510401	-18.5836	4.36246e-77	6.07909e-74	6	60708559	60806839	-	Snca	synuclein%2C alpha [Source:MGI Symbol%3BAcc:MGI:1277151]	GO:0006919:activation of cysteine-type endopeptidase activity involved in apoptotic process;GO:0008344:adult locomotory behavior;GO:0007568:aging;GO:0048148:behavioral response to cocaine;	GO:0015629:actin cytoskeleton;GO:0030424:axon;GO:0043679:axon terminus;GO:0005938:cell cortex;	GO:0003779:actin binding;GO:0043014:alpha-tubulin binding;GO:0050544:arachidonic acid binding;GO:0048487:beta-tubulin binding;	K04528	;ko05010 Alzheimer disease;ko05012 Parkinson disease;ko05022 Pathways of neurodegeneration - multiple diseases;
ENSMUSG00000030774	6489.89	-0.840178	0.0454531	-18.4845	2.75273e-76	3.5802e-73	7	97437748	97561588	+	Pak1	p21 (RAC1) activated kinase 1 [Source:MGI Symbol%3BAcc:MGI:1339975]	GO:0031532:actin cytoskeleton reorganization;GO:0032147:activation of protein kinase activity;GO:0006915:apoptotic process;GO:0048754:branching morphogenesis of an epithelial tube;GO:0016477:cell migration;GO:0006974:cellular response to DNA damage stimulus;GO:0006338:chromatin remodeling;GO:0006887:exocytosis;GO:0048012:hepatocyte growth factor receptor signaling pathway;GO:0035556:intracellular…	GO:0005884:actin filament;GO:0005911:cell-cell junction;GO:0005694:chromosome;GO:0005737:cytoplasm;GO:0005829:cytosol;GO:0005925:focal adhesion;GO:0030027:lamellipodium;GO:0005815:microtubule organizing center;GO:0005654:nucleoplasm;GO:0005886:plasma membrane;GO:0032991:macromolecular complex;GO:0001726:ruffle;GO:0032587:ruffle membrane;GO:0030424:axon;	GO:0005524:ATP binding;GO:0005518:collagen binding;GO:0043015:gamma-tubulin binding;GO:0004674:protein serine/threonine kinase activity;GO:0031267:small GTPase binding;GO:0042802:identical protein binding;	K04409	;ko04010 MAPK signaling pathway;ko04011 MAPK signaling pathway - yeast;ko04012 ErbB signaling pathway;ko04014 Ras signaling pathway;ko04024 cAMP signaling pathway;ko04062 Chemokine signaling pathway;ko04360 Axon guidance;ko04392 Hippo signaling pathway - multiple species;ko04510 Focal adhesion;ko04625 C-type lectin receptor signaling pathway;ko04650 Natural killer cell mediated cytotoxicity;ko046…
ENSMUSG00000106847	6132.67	0.899643	0.0492869	18.2532	1.95178e-74	2.37983e-71	15	72677449	72682173	-	Peg13	paternally expressed 13 [Source:MGI Symbol%3BAcc:MGI:2663476]	-	-	-	-	-
ENSMUSG00000032518	4568.99	1.00288	0.0566533	17.702	4.04763e-70	4.64502e-67	9	119956755	119961435	+	Rpsa	ribosomal protein SA [Source:MGI Symbol%3BAcc:MGI:105381]	GO:0098609:cell-cell adhesion;GO:0002181:cytoplasmic translation;GO:0030855:epithelial cell differentiation;GO:0000028:ribosomal small subunit assembly;GO:0006412:translation;	GO:0005604:basement membrane;GO:0005737:cytoplasm;GO:0005829:cytosol;GO:0022626:cytosolic ribosome;GO:0022627:cytosolic small ribosomal subunit;GO:0016020:membrane;GO:0043025:neuronal cell body;GO:0005634:nucleus;GO:0005886:plasma membrane;GO:0015935:small ribosomal subunit;GO:0045202:synapse;GO:0098556:cytoplasmic side of rough endoplasmic reticulum membrane;	GO:0043236:laminin binding;GO:0005055:laminin receptor activity;GO:0043022:ribosome binding;GO:0003735:structural constituent of ribosome;GO:0001618:virus receptor activity;	K02998	;ko03010 Ribosome;ko05171 Coronavirus disease - COVID-19;
ENSMUSG00000020142	1743.31	1.07536	0.0609223	17.6514	9.93501e-70	1.07679e-66	11	20252180	20282713	-	Slc1a4	solute carrier family 1 (glutamate/neutral amino acid transporter)%2C member 4 [Source:MGI Symbol%3BAcc:MGI:2135601]	GO:0050890:cognition;GO:0034589:hydroxyproline transport;GO:1904273:L-alanine import across plasma membrane;GO:0015808:L-alanine transport;GO:1903812:L-serine import into cell;GO:0015825:L-serine transport;GO:0015824:proline transport;GO:0098718:serine import across plasma membrane;GO:0015826:threonine transport;	GO:0005813:centrosome;GO:0030425:dendrite;GO:0016021:integral component of membrane;GO:0005882:intermediate filament;GO:0042470:melanosome;GO:0016020:membrane;GO:0043025:neuronal cell body;GO:0005886:plasma membrane;	GO:0005254:chloride channel activity;GO:0015180:L-alanine transmembrane transporter activity;GO:0015183:L-aspartate transmembrane transporter activity;GO:0015184:L-cystine transmembrane transporter activity;GO:0034590:L-hydroxyproline transmembrane transporter activity;GO:0015193:L-proline transmembrane transporter activity;GO:0015194:L-serine transmembrane transporter activity;GO:0015195:L-threo…	K05615	-
ENSMUSG00000032328	6770.83	-0.78253	0.0443623	-17.6395	1.22436e-69	1.25716e-66	9	79676225	79700789	-	Tmem30a	transmembrane protein 30A [Source:MGI Symbol%3BAcc:MGI:106402]	GO:0015917:aminophospholipid transport;GO:0006855:drug transmembrane transport;GO:0045332:phospholipid translocation;GO:0010976:positive regulation of neuron projection development;GO:0061092:positive regulation of phospholipid translocation;GO:0070863:positive regulation of protein exit from endoplasmic reticulum;GO:0036010:protein localization to endosome;	GO:0016324:apical plasma membrane;GO:0005783:endoplasmic reticulum;GO:0005794:Golgi apparatus;GO:0016021:integral component of membrane;GO:1990531:Lem3p-Dnf1p complex;GO:0005886:plasma membrane;GO:0030658:transport vesicle membrane;GO:0001917:photoreceptor inner segment;GO:0001750:photoreceptor outer segment;	GO:0015247:aminophospholipid transporter activity;	-	-
ENSMUSG00000003948	3276.2	-1.00605	0.0582988	-17.2568	9.94886e-67	9.70461e-64	11	90140282	90169415	+	Mmd	monocyte to macrophage differentiation-associated [Source:MGI Symbol%3BAcc:MGI:1914718]	GO:0019835:cytolysis;GO:0045666:positive regulation of neuron differentiation;GO:0045860:positive regulation of protein kinase activity;GO:0046579:positive regulation of Ras protein signal transduction;GO:0032880:regulation of protein localization;	GO:0000139:Golgi membrane;GO:0016021:integral component of membrane;GO:0048471:perinuclear region of cytoplasm;	GO:0004672:protein kinase activity;	K11064	-
ENSMUSG00000062296	8322.92	-0.653222	0.0379527	-17.2115	2.17854e-66	2.02386e-63	9	111140807	111224843	+	Trank1	tetratricopeptide repeat and ankyrin repeat containing 1 [Source:MGI Symbol%3BAcc:MGI:1341834]	-	-	-	-	-
ENSMUSG00000036095	3369.33	-0.903225	0.0530354	-17.0306	4.86832e-65	4.31709e-62	12	37867725	38684238	+	Dgkb	diacylglycerol kinase%2C beta [Source:MGI Symbol%3BAcc:MGI:2442474]	GO:0046339:diacylglycerol metabolic process;GO:0046486:glycerolipid metabolic process;GO:0035556:intracellular signal transduction;GO:0046834:lipid phosphorylation;GO:0050804:regulation of synaptic transmission;GO:0006654:phosphatidic acid biosynthetic process;GO:0046473:phosphatidic acid metabolic process;GO:0007205:protein kinase C-activating G-protein coupled receptor signaling pathway;GO:0009…	GO:0005829:cytosol;GO:0016020:membrane;GO:0005886:plasma membrane;GO:0045211:postsynaptic membrane;	GO:0005524:ATP binding;GO:0005509:calcium ion binding;GO:0004143:diacylglycerol kinase activity;GO:0008289:lipid binding;GO:0003951:NAD+ kinase activity;	K00901	;ko00561 Glycerolipid metabolism;ko00564 Glycerophospholipid metabolism;ko01100 Metabolic pathways;ko01110 Biosynthesis of secondary metabolites;ko04070 Phosphatidylinositol signaling system;ko04072 Phospholipase D signaling pathway;ko04361 Axon regeneration;ko05231 Choline metabolism in cancer;
ENSMUSG00000033953	12943.7	-0.940238	0.0567283	-16.5744	1.06691e-61	9.04973e-59	11	17109263	17150375	+	Ppp3r1	protein phosphatase 3%2C regulatory subunit B%2C alpha isoform (calcineurin B%2C type I) [Source:MGI Symbol%3BAcc:MGI:107172]	GO:0001569:patterning of blood vessels;GO:0033173:calcineurin-NFAT signaling cascade;GO:0001837:epithelial to mesenchymal transition;GO:0007507:heart development;GO:0060487:lung epithelial cell differentiation;GO:0022011:myelination in peripheral nervous system;GO:0045944:positive regulation of transcription from RNA polymerase II promoter;GO:0006606:protein import into nucleus;	GO:0005955:calcineurin complex;GO:0005829:cytosol;GO:0005654:nucleoplasm;GO:0098794:postsynapse;GO:0042383:sarcolemma;	GO:0005509:calcium ion binding;GO:0004723:calcium-dependent protein serine/threonine phosphatase activity;GO:0008597:calcium-dependent protein serine/threonine phosphatase regulator activity;GO:0005516:calmodulin binding;GO:0016018:cyclosporin A binding;GO:0019902:phosphatase binding;GO:0019904:protein domain specific binding;	K06268	;ko04010 MAPK signaling pathway;ko04020 Calcium signaling pathway;ko04022 cGMP-PKG signaling pathway;ko04114 Oocyte meiosis;ko04218 Cellular senescence;ko04310 Wnt signaling pathway;ko04360 Axon guidance;ko04370 VEGF signaling pathway;ko04380 Osteoclast differentiation;ko04625 C-type lectin receptor signaling pathway;ko04650 Natural killer cell mediated cytotoxicity;ko04658 Th1 and Th2 cell diffe…
ENSMUSG00000064215	681.018	1.38829	0.0837801	16.5707	1.13558e-61	9.23082e-59	12	103400470	103406498	+	Ifi27	interferon%2C alpha-inducible protein 27 [Source:MGI Symbol%3BAcc:MGI:1277180]	-	-	-	-	-
ENSMUSG00000021273	1256.06	-0.879647	0.0534926	-16.4443	9.21998e-61	7.1949e-58	14	63382599	63417027	-	Fdft1	farnesyl diphosphate farnesyl transferase 1 [Source:MGI Symbol%3BAcc:MGI:102706]	GO:0006695:cholesterol biosynthetic process;GO:0045338:farnesyl diphosphate metabolic process;GO:0008299:isoprenoid biosynthetic process;	GO:0005783:endoplasmic reticulum;GO:0005789:endoplasmic reticulum membrane;GO:0016021:integral component of membrane;GO:0043231:intracellular membrane-bounded organelle;	GO:0004310:farnesyl-diphosphate farnesyltransferase activity;GO:0046872:metal ion binding;GO:0051996:squalene synthase activity;	K00801	;ko00100 Steroid biosynthesis;ko00909 Sesquiterpenoid and triterpenoid biosynthesis;ko01100 Metabolic pathways;ko01110 Biosynthesis of secondary metabolites;
ENSMUSG00000118664	2588.35	-0.857611	0.0523037	-16.3968	2.01677e-60	1.51328e-57	8	39472999	39619367	+	Tusc3	tumor suppressor candidate 3 [Source:MGI Symbol%3BAcc:MGI:1933134]	GO:0050890:cognition;GO:0015693:magnesium ion transport;GO:0018279:protein N-linked glycosylation via asparagine;GO:0006487:protein N-linked glycosylation;GO:0055085:transmembrane transport;	GO:0016021:integral component of membrane;GO:0005739:mitochondrion;GO:0008250:oligosaccharyltransferase complex;GO:0005789:endoplasmic reticulum membrane;GO:0005887:integral component of plasma membrane;GO:0005886:plasma membrane;	GO:0015095:magnesium ion transmembrane transporter activity;	K12669	;ko00510 N-Glycan biosynthesis;ko00513 Various types of N-glycan biosynthesis;ko01100 Metabolic pathways;ko04141 Protein processing in endoplasmic reticulum;
ENSMUSG00000021816	5044.04	-0.858802	0.0525605	-16.3393	5.18508e-60	3.74651e-57	14	20549432	20596641	-	Ppp3cb	protein phosphatase 3%2C catalytic subunit%2C beta isoform [Source:MGI Symbol%3BAcc:MGI:107163]	GO:0033173:calcineurin-NFAT signaling cascade;GO:0017156:calcium ion-dependent exocytosis;GO:0007507:heart development;GO:0031987:locomotion involved in locomotory behavior;GO:0001946:lymphangiogenesis;GO:0001915:negative regulation of T cell mediated cytotoxicity;GO:0035774:positive regulation of insulin secretion involved in cellular response to glucose stimulus;GO:0045944:positive regulation o…	GO:0005955:calcineurin complex;GO:0005737:cytoplasm;GO:0005829:cytosol;GO:0005886:plasma membrane;GO:0032991:macromolecular complex;GO:0045202:synapse;GO:0030315:T-tubule;GO:0030018:Z disc;GO:0005654:nucleoplasm;	GO:0005509:calcium ion binding;GO:0004723:calcium-dependent protein serine/threonine phosphatase activity;GO:0005516:calmodulin binding;GO:0033192:calmodulin-dependent protein phosphatase activity;GO:0019899:enzyme binding;GO:0046983:protein dimerization activity;GO:0030346:protein phosphatase 2B binding;GO:0004722:protein serine/threonine phosphatase activity;GO:0044877:macromolecular complex bi…	K04348	;ko04010 MAPK signaling pathway;ko04020 Calcium signaling pathway;ko04022 cGMP-PKG signaling pathway;ko04114 Oocyte meiosis;ko04218 Cellular senescence;ko04310 Wnt signaling pathway;ko04360 Axon guidance;ko04370 VEGF signaling pathway;ko04380 Osteoclast differentiation;ko04625 C-type lectin receptor signaling pathway;ko04650 Natural killer cell mediated cytotoxicity;ko04658 Th1 and Th2 cell diffe…
ENSMUSG00000057101	2680.3	1.19856	0.0744437	16.1002	2.54144e-58	1.77075e-55	7	23781349	23807138	+	Zfp180	zinc finger protein 180 [Source:MGI Symbol%3BAcc:MGI:1923701]	GO:0000122:negative regulation of transcription from RNA polymerase II promoter;GO:0006357:regulation of transcription from RNA polymerase II promoter;	GO:0005634:nucleus;	GO:0000981:sequence-specific DNA binding RNA polymerase II transcription factor activity;GO:0001227:RNA polymerase II transcription regulatory region sequence-specific DNA binding transcription factor activity involved in negative regulation of transcription;GO:0046872:metal ion binding;GO:0000977:RNA polymerase II regulatory region sequence-specific DNA binding;	K09228	;ko05168 Herpes simplex virus 1 infection;
ENSMUSG00000046818	262.435	-1.90777	0.119048	-16.0252	8.52086e-58	5.73219e-55	3	137327373	137334094	+	Ddit4l	DNA-damage-inducible transcript 4-like [Source:MGI Symbol%3BAcc:MGI:1920534]	GO:0009968:negative regulation of signal transduction;	GO:0005737:cytoplasm;	-	-	-
ENSMUSG00000017417	740.995	1.37619	0.0869563	15.8263	2.05081e-56	1.33364e-53	11	97814064	97877270	-	Plxdc1	plexin domain containing 1 [Source:MGI Symbol%3BAcc:MGI:1919574]	GO:0001525:angiogenesis;GO:0021510:spinal cord development;	GO:0005923:bicellular tight junction;GO:0005737:cytoplasm;GO:0030425:dendrite;GO:0016021:integral component of membrane;GO:0043025:neuronal cell body;GO:0005886:plasma membrane;GO:0043235:receptor complex;	-	-	-
ENSMUSG00000051853	14464.3	-0.754907	0.0477158	-15.8209	2.23356e-56	1.40563e-53	15	98634515	98661095	-	Arf3	ADP-ribosylation factor 3 [Source:MGI Symbol%3BAcc:MGI:99432]	GO:0006886:intracellular protein transport;GO:0006890:retrograde vesicle-mediated transport, Golgi to ER;GO:0016192:vesicle-mediated transport;	GO:0070062:extracellular exosome;GO:0000139:Golgi membrane;GO:0048471:perinuclear region of cytoplasm;GO:0005886:plasma membrane;GO:0005794:Golgi apparatus;	GO:0005525:GTP binding;GO:0003924:GTPase activity;	K07938	;ko04144 Endocytosis;
ENSMUSG00000021708	2550.59	-0.733845	0.0466685	-15.7246	1.02552e-55	6.25213e-53	13	92028519	92268164	-	Rasgrf2	RAS protein-specific guanine nucleotide-releasing factor 2 [Source:MGI Symbol%3BAcc:MGI:109137]	GO:0060291:long-term synaptic potentiation;GO:2000310:regulation of N-methyl-D-aspartate selective glutamate receptor activity;GO:0035023:regulation of Rho protein signal transduction;GO:0034976:response to endoplasmic reticulum stress;GO:0007264:small GTPase mediated signal transduction;	GO:0005783:endoplasmic reticulum;GO:0005789:endoplasmic reticulum membrane;GO:0005886:plasma membrane;	GO:0005516:calmodulin binding;GO:0005085:guanyl-nucleotide exchange factor activity;	K12326	;ko04010 MAPK signaling pathway;ko04014 Ras signaling pathway;
ENSMUSG00000085438	7345.53	-0.623515	0.0398229	-15.6572	2.96804e-55	1.75465e-52	2	119424757	119437983	+	Oip5os1	Opa interacting protein 5%2C opposite strand 1 [Source:MGI Symbol%3BAcc:MGI:1913852]	-	-	-	-	-
ENSMUSG00000050192	1577.82	0.888985	0.0570955	15.5701	1.16155e-54	6.66489e-52	3	28835425	28852995	+	Eif5a2	eukaryotic translation initiation factor 5A2 [Source:MGI Symbol%3BAcc:MGI:1933735]	GO:0051028:mRNA transport;GO:0045901:positive regulation of translational elongation;GO:0045905:positive regulation of translational termination;GO:0015031:protein transport;	GO:0005789:endoplasmic reticulum membrane;GO:0005643:nuclear pore;	GO:0043022:ribosome binding;GO:0003746:translation elongation factor activity;	K03263	-
ENSMUSG00000074578	580.193	1.07549	0.0692006	15.5416	1.81334e-54	1.01076e-51	2	166904854	166907783	+	Zfas1	zinc finger%2C NFX1-type containing 1%2C antisense RNA 1 [Source:MGI Symbol%3BAcc:MGI:1916199]	-	-	-	-	-
ENSMUSG00000094483	7954.34	-0.622884	0.0404827	-15.3864	2.01886e-53	1.09405e-50	11	6417599	6425917	-	Purb	purine rich element binding protein B [Source:MGI Symbol%3BAcc:MGI:1338779]	GO:0030154:cell differentiation;GO:0008283:cell proliferation;GO:0006268:DNA unwinding involved in DNA replication;GO:0000122:negative regulation of transcription from RNA polymerase II promoter;GO:0045892:negative regulation of transcription, DNA-templated;GO:0006357:regulation of transcription from RNA polymerase II promoter;	GO:0005654:nucleoplasm;GO:0005634:nucleus;	GO:0003700:sequence-specific DNA binding transcription factor activity;GO:0000981:sequence-specific DNA binding RNA polymerase II transcription factor activity;GO:0001227:RNA polymerase II transcription regulatory region sequence-specific DNA binding transcription factor activity involved in negative regulation of transcription;GO:0003690:double-stranded DNA binding;GO:0003691:double-stranded tel…	K11251	;ko04217 Necroptosis;ko04613 Neutrophil extracellular trap formation;ko05034 Alcoholism;ko05322 Systemic lupus erythematosus;
ENSMUSG00000052889	5414.43	-0.939594	0.0612365	-15.3437	3.90459e-53	2.05877e-50	7	121887974	122233625	+	Prkcb	protein kinase C%2C beta [Source:MGI Symbol%3BAcc:MGI:97596]	GO:0002250:adaptive immune response;GO:0006915:apoptotic process;GO:0042113:B cell activation;GO:0050853:B cell receptor signaling pathway;GO:0006816:calcium ion transport;GO:0006874:cellular calcium ion homeostasis;GO:0071322:cellular response to carbohydrate stimulus;GO:0018894:dibenzo-p-dioxin metabolic process;GO:0035408:histone H3-T6 phosphorylation;GO:0035556:intracellular signal transducti…	GO:0031526:brush border membrane;GO:0044305:calyx of Held;GO:0005813:centrosome;GO:0005737:cytoplasm;GO:0005829:cytosol;GO:0005634:nucleus;GO:0005886:plasma membrane;GO:0008091:spectrin;GO:0016020:membrane;	GO:0050681:androgen receptor binding;GO:0005524:ATP binding;GO:0005246:calcium channel regulator activity;GO:0004698:calcium-dependent protein kinase C activity;GO:0003682:chromatin binding;GO:0042393:histone binding;GO:0035403:histone kinase activity (H3-T6 specific);GO:0030374:ligand-dependent nuclear receptor transcription coactivator activity;GO:0004697:protein kinase C activity;GO:0005080:pr…	K19662;K02677	;ko01521 EGFR tyrosine kinase inhibitor resistance;ko04010 MAPK signaling pathway;ko04012 ErbB signaling pathway;ko04014 Ras signaling pathway;ko04015 Rap1 signaling pathway;ko04020 Calcium signaling pathway;ko04062 Chemokine signaling pathway;ko04064 NF-kappa B signaling pathway;ko04066 HIF-1 signaling pathway;ko04070 Phosphatidylinositol signaling system;ko04071 Sphingolipid signaling pathway;k…
ENSMUSG00000048385	3610.82	0.962493	0.0632447	15.2186	2.6633e-52	1.36733e-49	15	76400403	76406699	-	Scrt1	scratch family zinc finger 1 [Source:MGI Symbol%3BAcc:MGI:2176606]	GO:0000122:negative regulation of transcription from RNA polymerase II promoter;GO:2001222:regulation of neuron migration;GO:0006355:regulation of transcription, DNA-templated;	GO:0016604:nuclear body;	GO:0003700:sequence-specific DNA binding transcription factor activity;GO:0000981:sequence-specific DNA binding RNA polymerase II transcription factor activity;GO:0001227:RNA polymerase II transcription regulatory region sequence-specific DNA binding transcription factor activity involved in negative regulation of transcription;GO:0046872:metal ion binding;GO:0000978:RNA polymerase II core promot…	K09219	-
ENSMUSG00000046093	12934.9	-0.963996	0.064033	-15.0547	3.21723e-51	1.60936e-48	4	123077020	123088494	+	Hpcal4	hippocalcin-like 4 [Source:MGI Symbol%3BAcc:MGI:2157521]	GO:0007165:signal transduction;	-	GO:0005246:calcium channel regulator activity;GO:0005509:calcium ion binding;GO:0008022:protein C-terminus binding;GO:0019904:protein domain specific binding;	-	-
ENSMUSG00000022763	1758.39	-0.802313	0.0534585	-15.0081	6.49448e-51	3.16752e-48	16	17307475	17325349	+	Aifm3	apoptosis-inducing factor%2C mitochondrion-associated 3 [Source:MGI Symbol%3BAcc:MGI:1919418]	GO:0097194:execution phase of apoptosis;	GO:0005829:cytosol;GO:0005783:endoplasmic reticulum;GO:0005743:mitochondrial inner membrane;GO:0005739:mitochondrion;	GO:0051537:2 iron, 2 sulfur cluster binding;GO:0050660:flavin adenine dinucleotide binding;GO:0046872:metal ion binding;GO:0016491:oxidoreductase activity;	-	-
ENSMUSG00000043090	701.549	1.07531	0.0718617	14.9636	1.27032e-50	6.04453e-48	8	70213976	70243828	-	Zfp866	zinc finger protein 866 [Source:MGI Symbol%3BAcc:MGI:3584369]	GO:0000122:negative regulation of transcription from RNA polymerase II promoter;GO:0006357:regulation of transcription from RNA polymerase II promoter;GO:0006355:regulation of transcription, DNA-templated;	GO:0005634:nucleus;	GO:0003677:DNA binding;GO:0000981:sequence-specific DNA binding RNA polymerase II transcription factor activity;GO:0001227:RNA polymerase II transcription regulatory region sequence-specific DNA binding transcription factor activity involved in negative regulation of transcription;GO:0046872:metal ion binding;GO:0000977:RNA polymerase II regulatory region sequence-specific DNA binding;	K09228	;ko05168 Herpes simplex virus 1 infection;
ENSMUSG00000031703	3801.23	-0.578199	0.038976	-14.8347	8.73311e-50	4.05653e-47	8	86444207	86567550	-	Itfg1	integrin alpha FG-GAP repeat containing 1 [Source:MGI Symbol%3BAcc:MGI:106419]	-	GO:0005576:extracellular region;GO:0016021:integral component of membrane;GO:0005886:plasma membrane;	-	K17257	-
ENSMUSG00000031517	18858.4	-0.788665	0.0534202	-14.7634	2.52212e-49	1.14428e-46	8	55407878	55513906	+	Gpm6a	glycoprotein m6a [Source:MGI Symbol%3BAcc:MGI:107671]	GO:0003407:neural retina development;GO:0001764:neuron migration;GO:0031175:neuron projection development;GO:0048812:neuron projection morphogenesis;GO:0051491:positive regulation of filopodium assembly;GO:0050807:regulation of synapse organization;GO:0009617:response to bacterium;GO:0048863:stem cell differentiation;GO:0007416:synapse assembly;	GO:0044295:axonal growth cone;GO:0043197:dendritic spine;GO:0030175:filopodium;GO:0043005:neuron projection;GO:0043025:neuronal cell body;GO:0005886:plasma membrane;	GO:0005262:calcium channel activity;	-	-
ENSMUSG00000095362	342.206	1.35778	0.0919913	14.7598	2.65977e-49	1.17931e-46	2	177473584	177482129	-	Gm14325	predicted gene 14325 [Source:MGI Symbol%3BAcc:MGI:3702875]	GO:0030154:cell differentiation;GO:0043433:negative regulation of sequence-specific DNA binding transcription factor activity;GO:0045668:negative regulation of osteoblast differentiation;GO:0000122:negative regulation of transcription from RNA polymerase II promoter;GO:0006357:regulation of transcription from RNA polymerase II promoter;	GO:0005634:nucleus;	GO:0003682:chromatin binding;GO:0000981:sequence-specific DNA binding RNA polymerase II transcription factor activity;GO:0042826:histone deacetylase binding;GO:0046872:metal ion binding;GO:0000978:RNA polymerase II core promoter proximal region sequence-specific DNA binding;GO:0001227:RNA polymerase II transcription regulatory region sequence-specific DNA binding transcription factor activity inv…	K09228	;ko05168 Herpes simplex virus 1 infection;
ENSMUSG00000036309	4941.93	-0.604885	0.0413051	-14.6443	1.46454e-48	6.34926e-46	11	52122822	52137685	+	Skp1	S-phase kinase-associated protein 1 [Source:MGI Symbol%3BAcc:MGI:103575]	GO:0035518:histone H2A monoubiquitination;GO:0051457:maintenance of protein location in nucleus;GO:0070936:protein K48-linked ubiquitination;GO:0006513:protein monoubiquitination;GO:0000209:protein polyubiquitination;GO:0016567:protein ubiquitination;GO:0031146:SCF-dependent proteasomal ubiquitin-dependent protein catabolic process;	GO:0005813:centrosome;GO:0031467:Cul7-RING ubiquitin ligase complex;GO:0005737:cytoplasm;GO:0005829:cytosol;GO:0005634:nucleus;GO:0019005:SCF ubiquitin ligase complex;	GO:0008013:beta-catenin binding;GO:0097602:cullin family protein binding;GO:1990444:F-box domain binding;GO:0019904:protein domain specific binding;	K03094	;ko04110 Cell cycle;ko04111 Cell cycle - yeast;ko04114 Oocyte meiosis;ko04120 Ubiquitin mediated proteolysis;ko04141 Protein processing in endoplasmic reticulum;ko04310 Wnt signaling pathway;ko04341 Hedgehog signaling pathway - fly;ko04350 TGF-beta signaling pathway;ko04710 Circadian rhythm;ko05131 Shigellosis;ko05132 Salmonella infection;ko05170 Human immunodeficiency virus 1 infection;ko05200 P…
ENSMUSG00000028832	3557.4	-0.727365	0.049869	-14.5855	3.47271e-48	1.47281e-45	4	134195631	134201154	+	Stmn1	stathmin 1 [Source:MGI Symbol%3BAcc:MGI:96739]	GO:0007409:axonogenesis;GO:0007420:brain development;GO:0061436:establishment of skin barrier;GO:0048012:hepatocyte growth factor receptor signaling pathway;GO:0007019:microtubule depolymerization;GO:0000281:mitotic cytokinesis;GO:0007052:mitotic spindle organization;GO:0031115:negative regulation of microtubule polymerization;GO:0035024:negative regulation of Rho protein signal transduction;GO:0…	GO:0005737:cytoplasm;GO:0005829:cytosol;GO:0016020:membrane;GO:0005874:microtubule;GO:0043005:neuron projection;	GO:0015631:tubulin binding;	K04381	;ko04010 MAPK signaling pathway;ko05206 MicroRNAs in cancer;
ENSMUSG00000031007	3769.88	-0.604461	0.041649	-14.5132	9.9949e-48	4.14873e-45	X	12454040	12483288	+	Atp6ap2	ATPase%2C H+ transporting%2C lysosomal accessory protein 2 [Source:MGI Symbol%3BAcc:MGI:1917745]	GO:0002003:angiotensin maturation;GO:0021626:central nervous system maturation;GO:0048069:eye pigmentation;GO:0060323:head morphogenesis;GO:0007042:lysosomal lumen acidification;GO:0090263:positive regulation of canonical Wnt signaling pathway;GO:0032914:positive regulation of transforming growth factor beta1 production;GO:0030177:positive regulation of Wnt signaling pathway;GO:0043408:regulation…	GO:0016324:apical plasma membrane;GO:0000421:autophagosome membrane;GO:0030424:axon;GO:0044297:cell body;GO:0032591:dendritic spine membrane;GO:0005789:endoplasmic reticulum membrane;GO:0010008:endosome membrane;GO:0009897:external side of plasma membrane;GO:0005615:extracellular space;GO:0016021:integral component of membrane;GO:0005765:lysosomal membrane;GO:0005764:lysosome;GO:0043005:neuron pr…	GO:0038023:signaling receptor activity;	K19514	;ko04614 Renin-angiotensin system;
ENSMUSG00000017400	2646.05	0.891156	0.0614227	14.5086	1.06886e-47	4.34425e-45	11	97927449	97944288	-	Stac2	SH3 and cysteine rich domain 2 [Source:MGI Symbol%3BAcc:MGI:2144518]	GO:0035556:intracellular signal transduction;GO:1903078:positive regulation of protein localization to plasma membrane;GO:1901387:positive regulation of voltage-gated calcium channel activity;GO:0003009:skeletal muscle contraction;	GO:0005829:cytosol;GO:0031234:extrinsic component of cytoplasmic side of plasma membrane;GO:0042383:sarcolemma;	GO:0046872:metal ion binding;	-	-
ENSMUSG00000044533	3802.98	0.851416	0.0589493	14.4432	2.76686e-47	1.10161e-44	17	24937090	24940903	+	Rps2	ribosomal protein S2 [Source:MGI Symbol%3BAcc:MGI:105110]	GO:0071353:cellular response to interleukin-4;GO:0001731:formation of translation preinitiation complex;GO:0051443:positive regulation of ubiquitin-protein transferase activity;GO:0000028:ribosomal small subunit assembly;GO:0006412:translation;GO:0002181:cytoplasmic translation;	GO:0005829:cytosol;GO:0022626:cytosolic ribosome;GO:0022627:cytosolic small ribosomal subunit;GO:0005654:nucleoplasm;GO:0045202:synapse;GO:0070062:extracellular exosome;GO:0005925:focal adhesion;GO:0016020:membrane;GO:0005634:nucleus;	GO:0019899:enzyme binding;GO:0017134:fibroblast growth factor binding;GO:0003729:mRNA binding;GO:0044877:macromolecular complex binding;GO:0003735:structural constituent of ribosome;GO:0045296:cadherin binding;GO:0003723:RNA binding;	K02981	;ko03010 Ribosome;ko05171 Coronavirus disease - COVID-19;
ENSMUSG00000028931	9275.38	0.727826	0.0504949	14.4138	4.2344e-47	1.65218e-44	4	152475199	152562367	-	Kcnab2	potassium voltage-gated channel%2C shaker-related subfamily%2C beta member 2 [Source:MGI Symbol%3BAcc:MGI:109239]	GO:1902260:negative regulation of delayed rectifier potassium channel activity;GO:1901379:regulation of potassium ion transmembrane transport;GO:0002244:hematopoietic progenitor cell differentiation;GO:0070995:NADPH oxidation;GO:0050905:neuromuscular process;GO:0098900:regulation of action potential;GO:2000008:regulation of protein localization to cell surface;GO:1902259:regulation of delayed rec…	GO:0005829:cytosol;GO:0031234:extrinsic component of cytoplasmic side of plasma membrane;GO:0044224:juxtaparanode region of axon;GO:0034705:potassium channel complex;GO:0008076:voltage-gated potassium channel complex;GO:0030424:axon;GO:0043679:axon terminus;GO:0005856:cytoskeleton;GO:0016020:membrane;GO:0043005:neuron projection;GO:1990031:pinceau fiber;GO:0014069:postsynaptic density;GO:0005886:…	GO:0004033:aldo-keto reductase (NADP) activity;GO:0047834:D-threo-aldose 1-dehydrogenase activity;GO:0070402:NADPH binding;GO:0015459:potassium channel regulator activity;GO:0019904:protein domain specific binding;GO:0044325:ion channel binding;GO:0005249:voltage-gated potassium channel activity;GO:0044877:macromolecular complex binding;	K04883	-
ENSMUSG00000041977	1548.14	0.723349	0.0502785	14.3868	6.25858e-47	2.39409e-44	3	87524866	87645341	+	Arhgef11	Rho guanine nucleotide exchange factor (GEF) 11 [Source:MGI Symbol%3BAcc:MGI:2441869]	GO:0007186:G-protein coupled receptor signaling pathway;GO:0045893:positive regulation of transcription, DNA-templated;GO:0001505:regulation of neurotransmitter levels;GO:0007266:Rho protein signal transduction;	GO:0005737:cytoplasm;GO:0016020:membrane;	GO:0001664:G-protein coupled receptor binding;GO:0005085:guanyl-nucleotide exchange factor activity;	K12331	;ko04270 Vascular smooth muscle contraction;ko04928 Parathyroid hormone synthesis, secretion and action;ko05130 Pathogenic Escherichia coli infection;ko05163 Human cytomegalovirus infection;ko05200 Pathways in cancer;
ENSMUSG00000032192	2448.58	-0.683077	0.0475096	-14.3777	7.1449e-47	2.68058e-44	9	75213570	75253158	+	Gnb5	guanine nucleotide binding protein (G protein)%2C beta 5 [Source:MGI Symbol%3BAcc:MGI:101848]	GO:0007212:dopamine receptor signaling pathway;GO:0007186:G-protein coupled receptor signaling pathway;GO:1901386:negative regulation of voltage-gated calcium channel activity;GO:0043547:positive regulation of GTPase activity;GO:0007165:signal transduction;	GO:0044297:cell body;GO:0005737:cytoplasm;GO:0005829:cytosol;GO:0005834:heterotrimeric G-protein complex;GO:0043209:myelin sheath;GO:0005634:nucleus;GO:0005886:plasma membrane;GO:0098793:presynapse;GO:0032991:macromolecular complex;	GO:0051087:chaperone binding;GO:0031682:G-protein gamma-subunit binding;GO:0032794:GTPase activating protein binding;GO:0005096:GTPase activator activity;	K04539	;ko04014 Ras signaling pathway;ko04062 Chemokine signaling pathway;ko04151 PI3K-Akt signaling pathway;ko04371 Apelin signaling pathway;ko04713 Circadian entrainment;ko04723 Retrograde endocannabinoid signaling;ko04724 Glutamatergic synapse;ko04725 Cholinergic synapse;ko04726 Serotonergic synapse;ko04727 GABAergic synapse;ko04728 Dopaminergic synapse;ko04926 Relaxin signaling pathway;ko05032 Morph…
ENSMUSG00000039114	1802.31	-0.987998	0.0687565	-14.3695	8.03933e-47	2.95923e-44	13	36909335	36919105	-	Nrn1	neuritin 1 [Source:MGI Symbol%3BAcc:MGI:1915654]	GO:0007409:axonogenesis;GO:0007399:nervous system development;GO:1990138:neuron projection extension;GO:2000300:regulation of synaptic vesicle exocytosis;	GO:0032281:alpha-amino-3-hydroxy-5-methyl-4-isoxazolepropionic acid selective glutamate receptor complex;GO:0046658:anchored component of plasma membrane;GO:0005615:extracellular space;	GO:0042802:identical protein binding;	-	-
ENSMUSG00000007989	1915.56	-0.638408	0.0444645	-14.3577	9.53383e-47	3.44436e-44	14	65429898	65499912	-	Fzd3	frizzled class receptor 3 [Source:MGI Symbol%3BAcc:MGI:108476]	GO:0060070:canonical Wnt signaling pathway;GO:0033278:cell proliferation in midbrain;GO:0071679:commissural neuron axon guidance;GO:0001736:establishment of planar polarity;GO:0001942:hair follicle development;GO:0042472:inner ear morphogenesis;GO:0030901:midbrain development;GO:1900118:negative regulation of execution phase of apoptosis;GO:0045976:negative regulation of mitotic cell cycle, embry…	GO:0045177:apical part of cell;GO:0016324:apical plasma membrane;GO:0030424:axon;GO:0009986:cell surface;GO:0005737:cytoplasm;GO:0030425:dendrite;GO:0032433:filopodium tip;GO:0016021:integral component of membrane;GO:0016328:lateral plasma membrane;GO:0043025:neuronal cell body;GO:0005886:plasma membrane;	GO:0004930:G-protein coupled receptor activity;GO:0030165:PDZ domain binding;GO:0042813:Wnt-activated receptor activity;GO:0017147:Wnt-protein binding;	K02329	;ko04150 mTOR signaling pathway;ko04310 Wnt signaling pathway;ko04360 Axon guidance;ko04390 Hippo signaling pathway;ko04550 Signaling pathways regulating pluripotency of stem cells;ko04916 Melanogenesis;ko04934 Cushing syndrome;ko05010 Alzheimer disease;ko05022 Pathways of neurodegeneration - multiple diseases;ko05165 Human papillomavirus infection;ko05200 Pathways in cancer;ko05205 Proteoglycans…
ENSMUSG00000068739	4516.94	0.755478	0.0526656	14.3448	1.14828e-46	4.07307e-44	3	108332181	108352525	-	Sars	seryl-aminoacyl-tRNA synthetase [Source:MGI Symbol%3BAcc:MGI:102809]	GO:0016525:negative regulation of angiogenesis;GO:0000122:negative regulation of transcription from RNA polymerase II promoter;GO:1904046:negative regulation of vascular endothelial growth factor production;GO:0097056:selenocysteinyl-tRNA(Sec) biosynthetic process;GO:0006434:seryl-tRNA aminoacylation;	GO:0005737:cytoplasm;GO:0005829:cytosol;GO:0005739:mitochondrion;GO:0005634:nucleus;	GO:0005524:ATP binding;GO:0019899:enzyme binding;GO:0042803:protein homodimerization activity;GO:0000978:RNA polymerase II core promoter proximal region sequence-specific DNA binding;GO:0004828:serine-tRNA ligase activity;GO:0000049:tRNA binding;	K01875	;ko00970 Aminoacyl-tRNA biosynthesis;
ENSMUSG00000018865	5323.07	-0.610667	0.042668	-14.3121	1.83988e-46	6.40967e-44	15	83960298	83989955	-	Sult4a1	sulfotransferase family 4A%2C member 1 [Source:MGI Symbol%3BAcc:MGI:1888971]	GO:0008202:steroid metabolic process;GO:0051923:sulfation;GO:0006790:sulfur compound metabolic process;	GO:0005737:cytoplasm;	GO:0042802:identical protein binding;GO:0008146:sulfotransferase activity;	K11823	-
ENSMUSG00000004936	3926.23	-0.702093	0.0492967	-14.2422	5.0119e-46	1.71539e-43	9	64093052	64160913	-	Map2k1	mitogen-activated protein kinase kinase 1 [Source:MGI Symbol%3BAcc:MGI:1346866]	GO:0000187:activation of MAPK activity;GO:0060020:Bergmann glial cell differentiation;GO:0048870:cell motility;GO:0008283:cell proliferation;	GO:0030424:axon;GO:0005938:cell cortex;GO:0005829:cytosol;GO:0030425:dendrite;	GO:0005524:ATP binding;GO:0004708:MAP kinase kinase activity;GO:0005078:MAP-kinase scaffold activity;GO:0031435:mitogen-activated protein kinase kinase kinase binding;	K04368	;ko01521 EGFR tyrosine kinase inhibitor resistance;ko01522 Endocrine resistance;ko04010 MAPK signaling pathway;ko04012 ErbB signaling pathway;ko04013 MAPK signaling pathway - fly;ko04014 Ras signaling pathway;ko04015 Rap1 signaling pathway;ko04022 cGMP-PKG signaling pathway;ko04024 cAMP signaling pathway;ko04062 Chemokine signaling pathway;ko04066 HIF-1 signaling pathway;ko04068 FoxO signaling pa…
ENSMUSG00000028149	5190.43	-0.728473	0.0512696	-14.2087	8.09295e-46	2.72216e-43	3	138631663	138780962	-	Rap1gds1	RAP1%2C GTP-GDP dissociation stimulator 1 [Source:MGI Symbol%3BAcc:MGI:2385189]	GO:0043547:positive regulation of GTPase activity;GO:0031034:myosin filament assembly;GO:0032471:negative regulation of endoplasmic reticulum calcium ion concentration;GO:0051561:positive regulation of mitochondrial calcium ion concentration;GO:0014829:vascular smooth muscle contraction;	GO:0005829:cytosol;GO:0005783:endoplasmic reticulum;GO:0005739:mitochondrion;GO:0070062:extracellular exosome;	GO:0005096:GTPase activator activity;	-	-
ENSMUSG00000021087	13168.4	-0.788941	0.0561241	-14.0571	6.96983e-45	2.30465e-42	12	72258526	72455828	-	Rtn1	reticulon 1 [Source:MGI Symbol%3BAcc:MGI:1933947]	GO:1902430:negative regulation of beta-amyloid formation;	GO:0005783:endoplasmic reticulum;GO:0005789:endoplasmic reticulum membrane;GO:0000139:Golgi membrane;GO:0016021:integral component of membrane;GO:0005790:smooth endoplasmic reticulum;GO:0005634:nucleus;	-	-	-
ENSMUSG00000031960	3759.88	0.72725	0.0518481	14.0265	1.07249e-44	3.48721e-42	8	111759776	111784296	+	Aars	alanyl-tRNA synthetase [Source:MGI Symbol%3BAcc:MGI:2384560]	GO:0006419:alanyl-tRNA aminoacylation;GO:0021680:cerebellar Purkinje cell layer development;GO:0043524:negative regulation of neuron apoptotic process;GO:0050905:neuromuscular process;GO:0050885:neuromuscular process controlling balance;GO:0006400:tRNA modification;	GO:0005737:cytoplasm;GO:0005739:mitochondrion;	GO:0004813:alanine-tRNA ligase activity;GO:0016597:amino acid binding;GO:0002161:aminoacyl-tRNA editing activity;GO:0005524:ATP binding;GO:0002196:Ser-tRNA(Ala) hydrolase activity;GO:0045182:translation regulator activity;GO:0000049:tRNA binding;GO:0008270:zinc ion binding;	K01872	;ko00970 Aminoacyl-tRNA biosynthesis;
ENSMUSG00000024479	2496.97	-1.05032	0.0752266	-13.9621	2.65633e-44	8.49546e-42	15	54434588	54466243	+	Mal2	mal%2C T cell differentiation protein 2 [Source:MGI Symbol%3BAcc:MGI:2146021]	GO:0042552:myelination;GO:0045056:transcytosis;	GO:0016324:apical plasma membrane;GO:0016021:integral component of membrane;GO:0030285:integral component of synaptic vesicle membrane;GO:0045121:membrane raft;	GO:0019911:structural constituent of myelin sheath;	-	-
ENSMUSG00000040640	2300.55	-0.847132	0.0607598	-13.9423	3.50401e-44	1.10258e-41	14	27344385	28200494	+	Erc2	ELKS/RAB6-interacting/CAST family member 2 [Source:MGI Symbol%3BAcc:MGI:1098749]	GO:0048790:maintenance of presynaptic active zone structure;GO:0007274:neuromuscular synaptic transmission;GO:0048167:regulation of synaptic plasticity;GO:0016082:synaptic vesicle priming;	GO:0048788:presynaptic cytoskeletal matrix assembled at active zones;GO:0005798:Golgi-associated vesicle;GO:0030426:growth cone;GO:0016020:membrane;GO:0043025:neuronal cell body;GO:0014069:postsynaptic density;GO:0048786:presynaptic active zone;GO:0042734:presynaptic membrane;GO:0032991:macromolecular complex;GO:0045202:synapse;GO:0043195:terminal bouton;	GO:0030165:PDZ domain binding;GO:0044877:macromolecular complex binding;	K16072	;ko04064 NF-kappa B signaling pathway;
ENSMUSG00000026585	4348.78	-0.725756	0.0521615	-13.9137	5.23368e-44	1.6207e-41	1	163607152	163744678	+	Kifap3	kinesin-associated protein 3 [Source:MGI Symbol%3BAcc:MGI:107566]	GO:0044782:cilium organization;GO:0007018:microtubule-based movement;GO:0007017:microtubule-based process;GO:0043066:negative regulation of apoptotic process;GO:0008285:negative regulation of cell proliferation;GO:0046587:positive regulation of calcium-dependent cell-cell adhesion;GO:0008104:protein localization;	GO:0005930:axoneme;GO:0005813:centrosome;GO:0036064:ciliary basal body;GO:0035869:ciliary transition zone;GO:0000794:condensed nuclear chromosome;GO:0005829:cytosol;GO:0005783:endoplasmic reticulum;GO:0005794:Golgi apparatus;GO:0016939:kinesin II complex;GO:0015630:microtubule cytoskeleton;GO:1990075:periciliary membrane compartment;GO:0032391:photoreceptor connecting cilium;GO:0005876:spindle mi…	GO:0019894:kinesin binding;GO:0019903:protein phosphatase binding;	-	-
ENSMUSG00000031026	1152.53	0.903062	0.0650319	13.8864	7.65368e-44	2.33306e-41	7	109048213	109107341	-	Trim66	tripartite motif-containing 66 [Source:MGI Symbol%3BAcc:MGI:2152406]	GO:0045892:negative regulation of transcription, DNA-templated;	GO:0016235:aggresome;GO:0010369:chromocenter;GO:0005654:nucleoplasm;GO:0005634:nucleus;	GO:0003682:chromatin binding;GO:0042802:identical protein binding;GO:0008270:zinc ion binding;	K12032	-
ENSMUSG00000022965	858.11	0.988697	0.0712571	13.8751	8.97153e-44	2.6927e-41	16	91343960	91362511	+	Ifngr2	interferon gamma receptor 2 [Source:MGI Symbol%3BAcc:MGI:107654]	GO:0007166:cell surface receptor signaling pathway;GO:0019221:cytokine-mediated signaling pathway;GO:0051607:defense response to virus;GO:0001774:microglial cell activation;GO:0009615:response to virus;	GO:0030659:cytoplasmic vesicle membrane;GO:0005783:endoplasmic reticulum;GO:0005789:endoplasmic reticulum membrane;GO:0000139:Golgi membrane;GO:0016021:integral component of membrane;GO:0005887:integral component of plasma membrane;GO:0005886:plasma membrane;	GO:0004896:cytokine receptor activity;GO:0004906:interferon-gamma receptor activity;	K05133	;ko04060 Cytokine-cytokine receptor interaction;ko04066 HIF-1 signaling pathway;ko04217 Necroptosis;ko04380 Osteoclast differentiation;ko04630 JAK-STAT signaling pathway;ko04650 Natural killer cell mediated cytotoxicity;ko04658 Th1 and Th2 cell differentiation;ko04659 Th17 cell differentiation;ko05140 Leishmaniasis;ko05142 Chagas disease;ko05145 Toxoplasmosis;ko05152 Tuberculosis;ko05164 Influenz…
ENSMUSG00000017493	950.749	-1.10324	0.0797897	-13.8269	1.75483e-43	5.18712e-41	11	98932070	98945218	+	Igfbp4	insulin-like growth factor binding protein 4 [Source:MGI Symbol%3BAcc:MGI:96439]	GO:0006954:inflammatory response;GO:0043568:positive regulation of insulin-like growth factor receptor signaling pathway;GO:0043410:positive regulation of MAPK cascade;GO:0001558:regulation of cell growth;GO:0010906:regulation of glucose metabolic process;GO:0040008:regulation of growth;GO:0043567:regulation of insulin-like growth factor receptor signaling pathway;GO:0044342:type B pancreatic cel…	GO:0005615:extracellular space;	GO:0005520:insulin-like growth factor binding;GO:0031994:insulin-like growth factor I binding;GO:0031995:insulin-like growth factor II binding;	-	-
ENSMUSG00000015478	715.738	1.00604	0.0733663	13.7125	8.54319e-43	2.4876e-40	17	34820065	34822664	-	Rnf5	ring finger protein 5 [Source:MGI Symbol%3BAcc:MGI:1860076]	GO:0044257:cellular protein catabolic process;GO:0071712:ER-associated misfolded protein catabolic process;GO:0036503:ERAD pathway;GO:0010507:negative regulation of autophagy;GO:0031648:protein destabilization;GO:0070936:protein K48-linked ubiquitination;GO:0070534:protein K63-linked ubiquitination;GO:0016567:protein ubiquitination;GO:2000785:regulation of autophagosome assembly;GO:0009617:respon…	GO:0005783:endoplasmic reticulum;GO:0005789:endoplasmic reticulum membrane;GO:0016021:integral component of membrane;GO:0016020:membrane;GO:0031966:mitochondrial membrane;	GO:0042802:identical protein binding;GO:0046872:metal ion binding;GO:0044877:macromolecular complex binding;GO:0061630:ubiquitin protein ligase activity;GO:0044390:ubiquitin-like protein conjugating enzyme binding;GO:0004842:ubiquitin-protein transferase activity;	K10666	;ko04141 Protein processing in endoplasmic reticulum;
ENSMUSG00000026103	5574.28	-0.73458	0.0539158	-13.6246	2.86077e-42	8.20746e-40	1	52202607	52272391	-	Gls	glutaminase [Source:MGI Symbol%3BAcc:MGI:95752]	GO:0007268:synaptic transmission;GO:0006537:glutamate biosynthetic process;GO:0090461:glutamate homeostasis;GO:0006543:glutamine catabolic process;GO:0051289:protein homotetramerization;GO:0002087:regulation of respiratory gaseous exchange by neurological system process;GO:0001967:suckling behavior;	GO:0005829:cytosol;GO:0005759:mitochondrial matrix;GO:0005739:mitochondrion;GO:0045202:synapse;	GO:0004359:glutaminase activity;GO:0042802:identical protein binding;	K01425	;ko00220 Arginine biosynthesis;ko00250 Alanine, aspartate and glutamate metabolism;ko00471 D-Glutamine and D-glutamate metabolism;ko01100 Metabolic pathways;ko02020 Two-component system;ko04724 Glutamatergic synapse;ko04727 GABAergic synapse;ko04964 Proximal tubule bicarbonate reclamation;ko05206 MicroRNAs in cancer;ko05230 Central carbon metabolism in cancer;
ENSMUSG00000087403	1135.29	0.748689	0.0550658	13.5963	4.21358e-42	1.19134e-39	X	151077824	151110491	-	Kantr	Kdm5c adjacent non-coding transcript [Source:MGI Symbol%3BAcc:MGI:1920247]	-	-	-	-	-
ENSMUSG00000020458	11044.7	-0.659099	0.0484845	-13.594	4.34609e-42	1.21125e-39	11	29642947	29694331	+	Rtn4	reticulon 4 [Source:MGI Symbol%3BAcc:MGI:1915835]	GO:0007413:axonal fasciculation;GO:0001825:blastocyst formation;GO:0060317:cardiac epithelial to mesenchymal transition;GO:0007568:aging;	GO:0030054:cell junction;GO:0042995:cell projection;GO:0005737:cytoplasm;GO:0005783:endoplasmic reticulum;	GO:0045296:cadherin binding;GO:0042803:protein homodimerization activity;GO:0044877:macromolecular complex binding;GO:0031625:ubiquitin protein ligase binding;	-	-
ENSMUSG00000020658	4835.19	0.467356	0.0344994	13.5468	8.27696e-42	2.2743e-39	12	4012554	4088915	-	Efr3b	EFR3 homolog B [Source:MGI Symbol%3BAcc:MGI:2444851]	GO:0046854:phosphatidylinositol phosphorylation;GO:0072659:protein localization to plasma membrane;	GO:0015629:actin cytoskeleton;GO:0005829:cytosol;GO:0005886:plasma membrane;	-	K10899	-
ENSMUSG00000058624	4209.25	-0.827343	0.0611665	-13.5261	1.09715e-41	2.97282e-39	19	21368671	21450809	-	Gda	guanine deaminase [Source:MGI Symbol%3BAcc:MGI:95678]	GO:0000255:allantoin metabolic process;GO:0006161:deoxyguanosine catabolic process;GO:0046055:dGMP catabolic process;GO:0046038:GMP catabolic process;GO:0006147:guanine catabolic process;GO:0046098:guanine metabolic process;GO:0031116:positive regulation of microtubule polymerization;	GO:0005829:cytosol;	GO:0019239:deaminase activity;GO:0008892:guanine deaminase activity;GO:0008270:zinc ion binding;	K01487	;ko00230 Purine metabolism;ko01100 Metabolic pathways;
ENSMUSG00000021114	3568.58	-0.661346	0.0490182	-13.4918	1.74684e-41	4.66837e-39	12	78887499	78908412	-	Atp6v1d	ATPase%2C H+ transporting%2C lysosomal V1 subunit D [Source:MGI Symbol%3BAcc:MGI:1921084]	GO:0060271:cilium morphogenesis;GO:0061512:protein localization to cilium;	GO:0005813:centrosome;GO:0005929:cilium;GO:0016020:membrane;GO:0033176:proton-transporting V-type ATPase complex;	GO:0046961:proton-transporting ATPase activity, rotational mechanism;	K02149	;ko00190 Oxidative phosphorylation;ko01100 Metabolic pathways;ko04145 Phagosome;ko04150 mTOR signaling pathway;ko04721 Synaptic vesicle cycle;ko04966 Collecting duct acid secretion;ko05110 Vibrio cholerae infection;ko05120 Epithelial cell signaling in Helicobacter pylori infection;ko05165 Human papillomavirus infection;ko05323 Rheumatoid arthritis;
ENSMUSG00000020849	10100.2	-0.492272	0.0365587	-13.4652	2.50533e-41	6.60493e-39	11	75623695	75656671	+	Ywhae	tyrosine 3-monooxygenase/tryptophan 5-monooxygenase activation protein%2C epsilon polypeptide [Source:MGI Symbol%3BAcc:MGI:894689]	GO:0007411:axon guidance;GO:0042994:cytoplasmic sequestering of transcription factor;GO:0008340:determination of adult lifespan;GO:0000077:DNA damage checkpoint;GO:0007294:germarium-derived oocyte fate determination;GO:0051012:microtubule sliding;GO:0008103:oocyte microtubule cytoskeleton polarization;GO:0007280:pole cell migration;GO:0045927:positive regulation of growth;GO:0035332:positive regu…	GO:0005813:centrosome;GO:0005694:chromosome;GO:0005737:cytoplasm;GO:0005829:cytosol;GO:0045172:germline ring canal;GO:0005654:nucleoplasm;GO:0005634:nucleus;GO:0005886:plasma membrane;GO:0070062:extracellular exosome;GO:0005925:focal adhesion;GO:0005871:kinesin complex;GO:0042470:melanosome;GO:0016020:membrane;	GO:0050815:phosphoserine binding;GO:0046982:protein heterodimerization activity;GO:0008134:transcription factor binding;GO:0045296:cadherin binding;GO:0005246:calcium channel regulator activity;GO:0019899:enzyme binding;GO:0042826:histone deacetylase binding;GO:0042802:identical protein binding;GO:0023026:MHC class II protein complex binding;GO:0051219:phosphoprotein binding;GO:0015459:potassium …	K06630	;ko04011 MAPK signaling pathway - yeast;ko04110 Cell cycle;ko04114 Oocyte meiosis;ko04151 PI3K-Akt signaling pathway;ko04390 Hippo signaling pathway;ko04391 Hippo signaling pathway - fly;ko04621 NOD-like receptor signaling pathway;ko04722 Neurotrophin signaling pathway;ko05160 Hepatitis C;ko05203 Viral carcinogenesis;
ENSMUSG00000063229	3185.59	-0.727885	0.0540661	-13.4629	2.58653e-41	6.72809e-39	7	46490899	46505051	+	Ldha	lactate dehydrogenase A [Source:MGI Symbol%3BAcc:MGI:96759]	GO:0031668:cellular response to extracellular stimulus;GO:0019661:glucose catabolic process to lactate via pyruvate;GO:0019244:lactate biosynthetic process from pyruvate;GO:0005975:carbohydrate metabolic process;GO:0019752:carboxylic acid metabolic process;	GO:0005829:cytosol;GO:0005739:mitochondrion;GO:0035686:sperm fibrous sheath;GO:0005737:cytoplasm;	GO:0042802:identical protein binding;GO:0004459:L-lactate dehydrogenase activity;GO:0004457:lactate dehydrogenase activity;	K00016	;ko00010 Glycolysis / Gluconeogenesis;ko00270 Cysteine and methionine metabolism;ko00620 Pyruvate metabolism;ko00640 Propanoate metabolism;ko01100 Metabolic pathways;ko01110 Biosynthesis of secondary metabolites;ko01120 Microbial metabolism in diverse environments;ko04066 HIF-1 signaling pathway;ko04922 Glucagon signaling pathway;ko05230 Central carbon metabolism in cancer;
ENSMUSG00000026827	1713.52	-0.719033	0.0534332	-13.4567	2.81304e-41	7.221e-39	2	57127647	57260731	+	Gpd2	glycerol phosphate dehydrogenase 2%2C mitochondrial [Source:MGI Symbol%3BAcc:MGI:99778]	GO:0043010:camera-type eye development;GO:0006094:gluconeogenesis;GO:0019563:glycerol catabolic process;GO:0006072:glycerol-3-phosphate metabolic process;GO:0035264:multicellular organism growth;GO:0006734:NADH metabolic process;	GO:0009331:glycerol-3-phosphate dehydrogenase complex;GO:0005743:mitochondrial inner membrane;GO:0005739:mitochondrion;	GO:0005509:calcium ion binding;GO:0004367:glycerol-3-phosphate dehydrogenase [NAD+] activity;GO:0052591:sn-glycerol-3-phosphate:ubiquinone-8 oxidoreductase activity;	K00111	;ko00564 Glycerophospholipid metabolism;ko01110 Biosynthesis of secondary metabolites;
ENSMUSG00000041028	6748.99	-0.530937	0.0394605	-13.4549	2.88168e-41	7.30112e-39	14	36842049	36857229	-	Ghitm	growth hormone inducible transmembrane protein [Source:MGI Symbol%3BAcc:MGI:1913342]	GO:0006915:apoptotic process;GO:0007007:inner mitochondrial membrane organization;GO:0090201:negative regulation of release of cytochrome c from mitochondria;	GO:0031305:integral component of mitochondrial inner membrane;GO:0005739:mitochondrion;	-	-	-
ENSMUSG00000031166	3623.55	-0.562061	0.0418163	-13.4412	3.4676e-41	8.673e-39	X	7989540	7999131	-	Wdr13	WD repeat domain 13 [Source:MGI Symbol%3BAcc:MGI:1914661]	-	GO:0034451:centriolar satellite;GO:0005654:nucleoplasm;GO:0005886:plasma membrane;	-	-	-
ENSMUSG00000025579	5644.91	0.676311	0.0504884	13.3954	6.43453e-41	1.589e-38	11	119158713	119176280	+	Gaa	glucosidase%2C alpha%2C acid [Source:MGI Symbol%3BAcc:MGI:95609]	GO:0060048:cardiac muscle contraction;GO:0002086:diaphragm contraction;GO:0005980:glycogen catabolic process;GO:0005977:glycogen metabolic process;GO:0003007:heart morphogenesis;GO:0007626:locomotory behavior;GO:0007040:lysosome organization;GO:0046716:muscle cell cellular homeostasis;GO:0050885:neuromuscular process controlling balance;GO:0050884:neuromuscular process controlling posture;GO:0002…	GO:0043231:intracellular membrane-bounded organelle;GO:0005765:lysosomal membrane;GO:0005764:lysosome;GO:0016020:membrane;	GO:0004558:alpha-1,4-glucosidase activity;GO:0030246:carbohydrate binding;GO:0004553:hydrolase activity, hydrolyzing O-glycosyl compounds;GO:0032450:maltose alpha-glucosidase activity;	K12316	;ko00052 Galactose metabolism;ko00500 Starch and sucrose metabolism;ko01100 Metabolic pathways;ko01110 Biosynthesis of secondary metabolites;ko04142 Lysosome;
ENSMUSG00000032174	2110.65	-0.734709	0.0548672	-13.3907	6.85503e-41	1.67168e-38	9	20943369	20950332	+	Icam5	intercellular adhesion molecule 5%2C telencephalin [Source:MGI Symbol%3BAcc:MGI:109430]	GO:0007155:cell adhesion;GO:0098609:cell-cell adhesion;GO:0006909:phagocytosis;	GO:0005887:integral component of plasma membrane;GO:0005886:plasma membrane;	GO:0005178:integrin binding;	K06769	-
ENSMUSG00000093930	3777.51	-0.838165	0.0628661	-13.3326	1.49685e-40	3.6052e-38	13	120151915	120169796	+	Hmgcs1	3-hydroxy-3-methylglutaryl-Coenzyme A synthase 1 [Source:MGI Symbol%3BAcc:MGI:107592]	GO:0006084:acetyl-CoA metabolic process;GO:0007420:brain development;GO:0071397:cellular response to cholesterol;GO:0071372:cellular response to follicle-stimulating hormone stimulus;GO:0071404:cellular response to low-density lipoprotein particle stimulus;GO:0006695:cholesterol biosynthetic process;GO:0010142:farnesyl diphosphate biosynthetic process, mevalonate pathway;GO:0001889:liver developm…	GO:0005829:cytosol;	GO:0004421:hydroxymethylglutaryl-CoA synthase activity;GO:0016853:isomerase activity;GO:0043177:organic acid binding;GO:0042803:protein homodimerization activity;GO:0036094:small molecule binding;	K01641	;ko00072 Synthesis and degradation of ketone bodies;ko00280 Valine, leucine and isoleucine degradation;ko00650 Butanoate metabolism;ko00900 Terpenoid backbone biosynthesis;ko01100 Metabolic pathways;ko01110 Biosynthesis of secondary metabolites;ko03320 PPAR signaling pathway;
ENSMUSG00000064065	1489.17	-0.869925	0.0652729	-13.3275	1.60154e-40	3.8103e-38	10	6835796	7002478	-	Ipcef1	interaction protein for cytohesin exchange factors 1 [Source:MGI Symbol%3BAcc:MGI:2444159]	GO:2001114:positive regulation of cellular response to hepatocyte growth factor stimulus;GO:0009966:regulation of signal transduction;	GO:0005829:cytosol;GO:0005886:plasma membrane;GO:0005737:cytoplasm;GO:0016020:membrane;	GO:0019904:protein domain specific binding;	K04215	;ko04080 Neuroactive ligand-receptor interaction;ko04915 Estrogen signaling pathway;ko05032 Morphine addiction;
ENSMUSG00000079037	25317.3	1.58031	0.118664	13.3175	1.83242e-40	4.30708e-38	2	131751848	131780349	+	Prnp	prion protein [Source:MGI Symbol%3BAcc:MGI:97769]	GO:0032147:activation of protein kinase activity;GO:0035584:calcium-mediated signaling using intracellular calcium source;GO:0006878:cellular copper ion homeostasis;	GO:0031225:anchored component of membrane;GO:0009986:cell surface;GO:0005737:cytoplasm;GO:0005829:cytosol;	GO:0001540:beta-amyloid binding;GO:0019828:aspartic-type endopeptidase inhibitor activity;GO:0043008:ATP-dependent protein binding;GO:0005509:calcium ion binding;	K05634	;ko04216 Ferroptosis;ko05020 Prion disease;ko05022 Pathways of neurodegeneration - multiple diseases;
ENSMUSG00000040037	3746.15	-0.556353	0.0418362	-13.2984	2.366e-40	5.49503e-38	3	156267431	157022082	+	Negr1	neuronal growth regulator 1 [Source:MGI Symbol%3BAcc:MGI:2444846]	GO:0098609:cell-cell adhesion;GO:0007631:feeding behavior;GO:0007626:locomotory behavior;GO:0010976:positive regulation of neuron projection development;GO:0051963:regulation of synapse assembly;GO:0007420:brain development;	GO:0031225:anchored component of membrane;GO:0030425:dendrite;GO:0043025:neuronal cell body;GO:0005886:plasma membrane;	-	K06775	;ko04514 Cell adhesion molecules;
ENSMUSG00000001986	4162.18	-0.73534	0.0553557	-13.2839	2.87035e-40	6.58795e-38	X	40489731	40767478	+	Gria3	glutamate receptor%2C ionotropic%2C AMPA3 (alpha 3) [Source:MGI Symbol%3BAcc:MGI:95810]	GO:0001919:regulation of receptor recycling;GO:0007215:glutamate receptor signaling pathway;	GO:0032281:alpha-amino-3-hydroxy-5-methyl-4-isoxazolepropionic acid selective glutamate receptor complex;GO:0032279:asymmetric synapse;GO:0030425:dendrite;GO:0043198:dendritic shaft;GO:0043197:dendritic spine;GO:0016020:membrane;GO:0043025:neuronal cell body;GO:0043204:perikaryon;GO:0005886:plasma membrane;GO:0014069:postsynaptic density;GO:0045211:postsynaptic membrane;GO:0032991:macromolecular …	GO:0004971:alpha-amino-3-hydroxy-5-methyl-4-isoxazole propionate selective glutamate receptor activity;GO:0001540:beta-amyloid binding;GO:0004970:ionotropic glutamate receptor activity;GO:0015276:ligand-gated ion channel activity;GO:0030165:PDZ domain binding;GO:0038023:signaling receptor activity;	K05199	;ko04024 cAMP signaling pathway;ko04080 Neuroactive ligand-receptor interaction;ko04713 Circadian entrainment;ko04723 Retrograde endocannabinoid signaling;ko04724 Glutamatergic synapse;ko04728 Dopaminergic synapse;ko04730 Long-term depression;ko05016 Huntington disease;ko05017 Spinocerebellar ataxia;ko05022 Pathways of neurodegeneration - multiple diseases;ko05031 Amphetamine addiction;ko05033 Ni…
ENSMUSG00000025492	320.203	1.85991	0.140083	13.2772	3.13882e-40	7.12039e-38	7	140589499	140590683	-	Ifitm3	interferon induced transmembrane protein 3 [Source:MGI Symbol%3BAcc:MGI:1913391]	GO:0051607:defense response to virus;GO:0008285:negative regulation of cell proliferation;GO:0046597:negative regulation of viral entry into host cell;GO:0045071:negative regulation of viral genome replication;GO:0032897:negative regulation of viral transcription;GO:0006898:receptor-mediated endocytosis;GO:0035455:response to interferon-alpha;GO:0035456:response to interferon-beta;GO:0034341:resp…	GO:0045177:apical part of cell;GO:0009986:cell surface;GO:0005737:cytoplasm;GO:0031410:cytoplasmic vesicle;GO:0031901:early endosome membrane;GO:0005783:endoplasmic reticulum;GO:0016021:integral component of membrane;GO:0031902:late endosome membrane;GO:0005765:lysosomal membrane;GO:0005634:nucleus;GO:0048471:perinuclear region of cytoplasm;GO:0005886:plasma membrane;GO:0032991:macromolecular com…	-	K06566	-
ENSMUSG00000041935	2067.88	0.737755	0.0557045	13.2441	4.88212e-40	1.09477e-37	15	4011517	4025226	-	AW549877	expressed sequence AW549877 [Source:MGI Symbol%3BAcc:MGI:2146232]	-	GO:0005829:cytosol;GO:0005654:nucleoplasm;	-	K05080	;ko04060 Cytokine-cytokine receptor interaction;ko04080 Neuroactive ligand-receptor interaction;ko04151 PI3K-Akt signaling pathway;ko04630 JAK-STAT signaling pathway;ko04935 Growth hormone synthesis, secretion and action;
ENSMUSG00000037331	2906.26	0.571918	0.043277	13.2153	7.1594e-40	1.58719e-37	11	57899890	57952860	+	Larp1	La ribonucleoprotein domain family%2C member 1 [Source:MGI Symbol%3BAcc:MGI:1890165]	GO:0008283:cell proliferation;GO:0072752:cellular response to rapamycin;GO:0048255:mRNA stabilization;GO:0017148:negative regulation of translation;GO:0045947:negative regulation of translational initiation;GO:0016239:positive regulation of macroautophagy;GO:0045948:positive regulation of translational initiation;GO:0045070:positive regulation of viral genome replication;GO:0010608:posttranscript…	GO:0005737:cytoplasm;GO:0010494:cytoplasmic stress granule;	GO:0008190:eukaryotic initiation factor 4E binding;GO:0003730:mRNA 3'-UTR binding;GO:0048027:mRNA 5'-UTR binding;GO:0043024:ribosomal small subunit binding;GO:0000340:RNA 7-methylguanosine cap binding;GO:0000339:RNA cap binding;GO:0008494:translation activator activity;GO:0031369:translation initiation factor binding;	K18757	-
ENSMUSG00000032966	6846.6	-0.580142	0.0439284	-13.2065	8.04449e-40	1.76337e-37	2	151384403	151403612	+	Fkbp1a	FK506 binding protein 1a [Source:MGI Symbol%3BAcc:MGI:95541]	GO:1990000:amyloid fibril formation;GO:0061077:chaperone-mediated protein folding;GO:0019221:cytokine-mediated signaling pathway;GO:0003007:heart morphogenesis;GO:0060347:heart trabecula formation;GO:0006936:muscle contraction;GO:0032515:negative regulation of phosphoprotein phosphatase activity;GO:0030512:negative regulation of transforming growth factor beta receptor signaling pathway;GO:003209…	GO:0043679:axon terminus;GO:0005737:cytoplasm;GO:0098562:cytoplasmic side of membrane;GO:0005829:cytosol;GO:0031312:extrinsic component of organelle membrane;GO:0043231:intracellular membrane-bounded organelle;GO:0016020:membrane;GO:1990425:ryanodine receptor complex;GO:0016529:sarcoplasmic reticulum;GO:0033017:sarcoplasmic reticulum membrane;GO:0045202:synapse;GO:0030018:Z disc;	GO:0048185:activin binding;GO:0019899:enzyme binding;GO:0005528:FK506 binding;GO:0030544:Hsp70 protein binding;GO:0042802:identical protein binding;GO:0003755:peptidyl-prolyl cis-trans isomerase activity;GO:0046332:SMAD binding;GO:0005160:transforming growth factor beta receptor binding;GO:0044325:ion channel binding;GO:0034713:type I transforming growth factor beta receptor binding;	K09568	-
ENSMUSG00000021130	2914.33	0.66583	0.0504928	13.1866	1.04749e-39	2.27061e-37	12	80565051	80677746	+	Galnt16	polypeptide N-acetylgalactosaminyltransferase 16 [Source:MGI Symbol%3BAcc:MGI:1917754]	GO:0018242:protein O-linked glycosylation via serine;GO:0018243:protein O-linked glycosylation via threonine;	GO:0005794:Golgi apparatus;GO:0000139:Golgi membrane;GO:0016021:integral component of membrane;	GO:0030246:carbohydrate binding;GO:0046872:metal ion binding;GO:0004653:polypeptide N-acetylgalactosaminyltransferase activity;	K00710	;ko00512 Mucin type O-glycan biosynthesis;ko00514 Other types of O-glycan biosynthesis;ko01100 Metabolic pathways;
ENSMUSG00000035847	7827.44	-0.670707	0.0508754	-13.1833	1.09457e-39	2.3466e-37	X	69386675	69408690	-	Ids	iduronate 2-sulfatase [Source:MGI Symbol%3BAcc:MGI:96417]	GO:0006027:glycosaminoglycan catabolic process;	GO:0005764:lysosome;	GO:0005509:calcium ion binding;GO:0004423:iduronate-2-sulfatase activity;GO:0008484:sulfuric ester hydrolase activity;	K01136	;ko00531 Glycosaminoglycan degradation;ko01100 Metabolic pathways;ko04142 Lysosome;
ENSMUSG00000042406	3186.28	0.99503	0.0754943	13.1802	1.14087e-39	2.41927e-37	15	80139385	80141742	+	Atf4	activating transcription factor 4 [Source:MGI Symbol%3BAcc:MGI:88096]	GO:0030282:bone mineralization;GO:0006874:cellular calcium ion homeostasis;GO:0034198:cellular response to amino acid starvation;GO:1903351:cellular response to dopamine;	GO:1990590:ATF1-ATF4 transcription factor complex;GO:1990589:ATF4-CREB1 transcription factor complex;GO:1990617:CHOP-ATF4 complex;GO:0005737:cytoplasm;	GO:0008140:cAMP response element binding protein binding;GO:0003677:DNA binding;GO:0001228:RNA polymerase II transcription regulatory region sequence-specific DNA binding transcription factor activity involved in positive regulation of transcription;GO:0003700:sequence-specific DNA binding transcription factor activity;	K04374	;ko04010 MAPK signaling pathway;ko04022 cGMP-PKG signaling pathway;ko04137 Mitophagy - animal;ko04141 Protein processing in endoplasmic reticulum;ko04151 PI3K-Akt signaling pathway;ko04210 Apoptosis;ko04211 Longevity regulating pathway;ko04212 Longevity regulating pathway - worm;ko04214 Apoptosis - fly;ko04261 Adrenergic signaling in cardiomyocytes;ko04668 TNF signaling pathway;ko04720 Long-term …
ENSMUSG00000048106	904.722	0.879219	0.0668661	13.1489	1.72558e-39	3.61982e-37	3	19949038	19955197	+	4632415L05Rik	RIKEN cDNA 4632415L05 gene [Source:MGI Symbol%3BAcc:MGI:1918058]	GO:0000447:endonucleolytic cleavage in ITS1 to separate SSU-rRNA from 5.8S rRNA and LSU-rRNA from tricistronic rRNA transcript (SSU-rRNA, 5.8S rRNA, LSU-rRNA);GO:0002244:hematopoietic progenitor cell differentiation;GO:0007080:mitotic metaphase plate congression;GO:1902570:protein localization to nucleolus;GO:1901796:regulation of signal transduction by p53 class mediator;GO:0000027:ribosomal lar…	GO:0000794:condensed nuclear chromosome;GO:0005783:endoplasmic reticulum;GO:0005730:nucleolus;GO:0005654:nucleoplasm;GO:0030687:preribosome, large subunit precursor;	GO:0008097:5S rRNA binding;GO:0004519:endonuclease activity;GO:0046872:metal ion binding;GO:0003964:RNA-directed DNA polymerase activity;	K09228	;ko05168 Herpes simplex virus 1 infection;
ENSMUSG00000025855	11624.4	-0.639504	0.0486642	-13.1412	1.9125e-39	3.96926e-37	5	139003061	139135756	-	Prkar1b	protein kinase%2C cAMP dependent regulatory%2C type I beta [Source:MGI Symbol%3BAcc:MGI:97759]	GO:0009887:organ morphogenesis;GO:0007611:learning or memory;GO:0050804:regulation of synaptic transmission;GO:2000480:negative regulation of cAMP-dependent protein kinase activity;GO:0006468:protein phosphorylation;GO:0043949:regulation of cAMP-mediated signaling;GO:0010738:regulation of protein kinase A signaling;GO:0045859:regulation of protein kinase activity;	GO:0005952:cAMP-dependent protein kinase complex;GO:0005737:cytoplasm;GO:0005771:multivesicular body;GO:0005886:plasma membrane;GO:0045202:synapse;	GO:0030552:cAMP binding;GO:0004862:cAMP-dependent protein kinase inhibitor activity;GO:0008603:cAMP-dependent protein kinase regulator activity;GO:0034236:protein kinase A catalytic subunit binding;	K04739	;ko04910 Insulin signaling pathway;
ENSMUSG00000032936	7705.38	-0.615483	0.0468471	-13.1381	1.99101e-39	4.0887e-37	9	107812873	107826890	+	Camkv	CaM kinase-like vesicle-associated [Source:MGI Symbol%3BAcc:MGI:2384296]	GO:0018105:peptidyl-serine phosphorylation;	GO:0030659:cytoplasmic vesicle membrane;GO:0005886:plasma membrane;GO:0098794:postsynapse;	GO:0005524:ATP binding;GO:0005516:calmodulin binding;GO:0004683:calmodulin-dependent protein kinase activity;	K08812	-
ENSMUSG00000090223	3694.09	-0.726992	0.0555588	-13.0851	4.00716e-39	8.1433e-37	16	96268806	96326993	+	Pcp4	Purkinje cell protein 4 [Source:MGI Symbol%3BAcc:MGI:97509]	GO:0043524:negative regulation of neuron apoptotic process;GO:0006469:negative regulation of protein kinase activity;GO:0033603:positive regulation of dopamine secretion;GO:0045666:positive regulation of neuron differentiation;GO:0010976:positive regulation of neuron projection development;	GO:0030424:axon;GO:0005737:cytoplasm;GO:0005883:neurofilament;GO:0043005:neuron projection;GO:0032991:macromolecular complex;GO:0005829:cytosol;GO:0005634:nucleus;	GO:0005509:calcium ion binding;GO:0005516:calmodulin binding;GO:0003723:RNA binding;	-	-
ENSMUSG00000025068	508.831	0.959456	0.0733653	13.0778	4.41148e-39	8.87253e-37	19	47843409	47853229	+	Gsto1	glutathione S-transferase omega 1 [Source:MGI Symbol%3BAcc:MGI:1342273]	GO:0071243:cellular response to arsenic-containing substance;GO:0006749:glutathione metabolic process;GO:0019853:L-ascorbic acid biosynthetic process;GO:0019852:L-ascorbic acid metabolic process;GO:0060315:negative regulation of ryanodine-sensitive calcium-release channel activity;GO:0060316:positive regulation of ryanodine-sensitive calcium-release channel activity;GO:0010880:regulation of relea…	GO:0030424:axon;GO:0005604:basement membrane;GO:0044297:cell body;GO:0005737:cytoplasm;GO:0005829:cytosol;GO:0043209:myelin sheath;GO:0031965:nuclear membrane;GO:0005654:nucleoplasm;	GO:0045174:glutathione dehydrogenase (ascorbate) activity;GO:0004364:glutathione transferase activity;GO:0050610:methylarsonate reductase activity;GO:0016491:oxidoreductase activity;	K00799	;ko00480 Glutathione metabolism;ko00980 Metabolism of xenobiotics by cytochrome P450;ko00982 Drug metabolism - cytochrome P450;ko00983 Drug metabolism - other enzymes;ko01100 Metabolic pathways;ko01524 Platinum drug resistance;ko04212 Longevity regulating pathway - worm;ko05200 Pathways in cancer;ko05204 Chemical carcinogenesis;ko05225 Hepatocellular carcinoma;ko05418 Fluid shear stress and ather…
ENSMUSG00000072769	2153.35	-0.601957	0.0461465	-13.0445	6.83332e-39	1.36032e-36	5	108515635	108526108	+	Gm10419	predicted gene 10419 [Source:MGI Symbol%3BAcc:MGI:3642823]	-	-	-	-	-
ENSMUSG00000082229	1873.41	-0.739968	0.0567431	-13.0407	7.18211e-39	1.41531e-36	X	102227782	102230246	-	Nap1l2	nucleosome assembly protein 1-like 2 [Source:MGI Symbol%3BAcc:MGI:106654]	GO:0006334:nucleosome assembly;GO:0035066:positive regulation of histone acetylation;GO:0071442:positive regulation of histone H3-K14 acetylation;GO:2000617:positive regulation of histone H3-K9 acetylation;GO:0045666:positive regulation of neuron differentiation;GO:2000035:regulation of stem cell division;	GO:0000785:chromatin;GO:0005634:nucleus;	GO:0003682:chromatin binding;GO:0042393:histone binding;	K11280	-
ENSMUSG00000030729	5261.37	-0.966187	0.0741149	-13.0363	7.60146e-39	1.48297e-36	7	99876601	99928075	+	Pgm2l1	phosphoglucomutase 2-like 1 [Source:MGI Symbol%3BAcc:MGI:1918224]	GO:0006006:glucose metabolic process;	-	GO:0047933:glucose-1,6-bisphosphate synthase activity;GO:0016868:intramolecular transferase activity, phosphotransferases;GO:0046872:metal ion binding;	K11809	;ko00500 Starch and sucrose metabolism;ko01100 Metabolic pathways;
ENSMUSG00000068205	824.42	-0.932057	0.0717094	-12.9977	1.26083e-38	2.43541e-36	2	140237229	142234886	+	Macrod2	mono-ADP ribosylhydrolase 2 [Source:MGI Symbol%3BAcc:MGI:1920149]	GO:0007420:brain development;GO:0006974:cellular response to DNA damage stimulus;GO:0051725:protein de-ADP-ribosylation;GO:0042278:purine nucleoside metabolic process;GO:0009617:response to bacterium;	GO:0005730:nucleolus;GO:0005654:nucleoplasm;GO:0005634:nucleus;	GO:0019213:deacetylase activity;GO:0016798:hydrolase activity, acting on glycosyl bonds;	-	-
ENSMUSG00000040325	958.17	0.986763	0.0766639	12.8713	6.53021e-38	1.249e-35	9	106699073	106758191	+	Dcaf1	DDB1 and CUL4 associated factor 1 [Source:MGI Symbol%3BAcc:MGI:2445220]	GO:0030183:B cell differentiation;GO:0035212:cell competition in a multicellular organism;GO:1990245:histone H2A-T120 phosphorylation;GO:0000122:negative regulation of transcription from RNA polymerase II promoter;GO:0016567:protein ubiquitination;GO:0033151:V(D)J recombination;	GO:0080008:Cul4-RING E3 ubiquitin ligase complex;GO:0005737:cytoplasm;GO:0001650:fibrillar center;GO:0005654:nucleoplasm;GO:0005634:nucleus;	GO:0005524:ATP binding;GO:0030331:estrogen receptor binding;GO:1990244:histone kinase activity (H2A-T120 specific);	K11789	;ko05170 Human immunodeficiency virus 1 infection;
ENSMUSG00000074748	4555.82	0.5297	0.0411564	12.8704	6.60468e-38	1.25098e-35	10	112761335	112764906	-	Atxn7l3b	ataxin 7-like 3B [Source:MGI Symbol%3BAcc:MGI:1914971]	GO:0010468:regulation of gene expression;	GO:0005737:cytoplasm;	-	K11363	-
ENSMUSG00000022454	5898.14	-0.791837	0.0619774	-12.7762	2.22619e-37	4.17602e-35	15	94973111	95426440	-	Nell2	NEL-like 2 [Source:MGI Symbol%3BAcc:MGI:1858510]	GO:0046543:development of secondary female sexual characteristics;GO:0070050:neuron cellular homeostasis;GO:0046887:positive regulation of hormone secretion;GO:0040008:regulation of growth;	GO:0005737:cytoplasm;GO:0030425:dendrite;GO:0005576:extracellular region;GO:0005615:extracellular space;GO:0016020:membrane;GO:0043204:perikaryon;	GO:0005509:calcium ion binding;GO:0008201:heparin binding;GO:0042802:identical protein binding;GO:0005080:protein kinase C binding;	-	-
ENSMUSG00000007207	2726.27	-0.86443	0.0676734	-12.7736	2.30398e-37	4.2808e-35	5	135052336	135079954	+	Stx1a	syntaxin 1A (brain) [Source:MGI Symbol%3BAcc:MGI:109355]	GO:0048791:calcium ion-dependent exocytosis of neurotransmitter;GO:0006887:exocytosis;GO:0006886:intracellular protein transport;GO:0010977:negative regulation of neuron projection development;GO:1903422:negative regulation of synaptic vesicle recycling;GO:2000463:positive regulation of excitatory postsynaptic membrane potential;GO:0001956:positive regulation of neurotransmitter secretion;GO:1904…	GO:0030424:axon;GO:0005813:centrosome;GO:0005737:cytoplasm;GO:0012505:endomembrane system;GO:0016021:integral component of membrane;GO:0016020:membrane;GO:0031594:neuromuscular junction;GO:0005652:nuclear lamina;GO:0005654:nucleoplasm;GO:0005634:nucleus;GO:0005886:plasma membrane;GO:0098793:presynapse;GO:0048787:presynaptic active zone membrane;GO:0042734:presynaptic membrane;GO:0031201:SNARE com…	GO:0019904:protein domain specific binding;GO:0019901:protein kinase binding;GO:0005102:receptor binding;GO:0005484:SNAP receptor activity;GO:0000149:SNARE binding;GO:0043008:ATP-dependent protein binding;GO:0019855:calcium channel inhibitor activity;GO:0048306:calcium-dependent protein binding;GO:0019869:chloride channel inhibitor activity;GO:0042802:identical protein binding;GO:0019900:kinase b…	K04560	;ko04130 SNARE interactions in vesicular transport;ko04721 Synaptic vesicle cycle;ko04911 Insulin secretion;ko05016 Huntington disease;ko05022 Pathways of neurodegeneration - multiple diseases;ko05031 Amphetamine addiction;
ENSMUSG00000018965	10147	-0.646681	0.0508721	-12.7119	5.07847e-37	9.34678e-35	5	33176160	33185310	+	Ywhah	tyrosine 3-monooxygenase/tryptophan 5-monooxygenase activation protein%2C eta polypeptide [Source:MGI Symbol%3BAcc:MGI:109194]	GO:0006713:glucocorticoid catabolic process;GO:0042921:glucocorticoid receptor signaling pathway;GO:0006886:intracellular protein transport;GO:0086010:membrane depolarization during action potential;GO:0050774:negative regulation of dendrite morphogenesis;GO:0045893:positive regulation of transcription, DNA-templated;GO:2000649:regulation of sodium ion transmembrane transporter activity;	GO:0005737:cytoplasm;GO:0005886:plasma membrane;	GO:0003779:actin binding;GO:0019899:enzyme binding;GO:0035259:glucocorticoid receptor binding;GO:0042802:identical protein binding;GO:0019904:protein domain specific binding;GO:0046982:protein heterodimerization activity;GO:0017080:sodium channel regulator activity;GO:0044325:ion channel binding;	K16198	;ko04110 Cell cycle;ko04114 Oocyte meiosis;ko04151 PI3K-Akt signaling pathway;ko04390 Hippo signaling pathway;ko05160 Hepatitis C;ko05203 Viral carcinogenesis;
ENSMUSG00000029359	595.415	-0.98204	0.0773004	-12.7042	5.60368e-37	1.0217e-34	5	118165808	118199943	+	Tesc	tescalcin [Source:MGI Symbol%3BAcc:MGI:1930803]	GO:0071300:cellular response to retinoic acid;GO:0006883:cellular sodium ion homeostasis;GO:0008584:male gonad development;GO:0030219:megakaryocyte differentiation;GO:0008285:negative regulation of cell proliferation;GO:0010628:positive regulation of gene expression;GO:0030854:positive regulation of granulocyte differentiation;GO:0045654:positive regulation of megakaryocyte differentiation;GO:003…	GO:0005737:cytoplasm;GO:0005829:cytosol;GO:0030027:lamellipodium;GO:0005654:nucleoplasm;GO:0005634:nucleus;GO:0005886:plasma membrane;GO:0001726:ruffle;GO:0032587:ruffle membrane;	GO:0005509:calcium ion binding;GO:0000287:magnesium ion binding;GO:0019212:phosphatase inhibitor activity;GO:0042803:protein homodimerization activity;GO:0004860:protein kinase inhibitor activity;	K17612	-
ENSMUSG00000018800	1415.23	0.649331	0.0511483	12.695	6.29937e-37	1.13791e-34	11	110160195	110228542	-	Abca5	ATP-binding cassette%2C sub-family A (ABC1)%2C member 5 [Source:MGI Symbol%3BAcc:MGI:2386607]	GO:0033344:cholesterol efflux;GO:0042632:cholesterol homeostasis;GO:0008203:cholesterol metabolic process;GO:0034375:high-density lipoprotein particle remodeling;GO:0006869:lipid transport;GO:0010745:negative regulation of macrophage derived foam cell differentiation;GO:1903064:positive regulation of reverse cholesterol transport;GO:0010874:regulation of cholesterol efflux;GO:0043691:reverse chol…	GO:0005794:Golgi apparatus;GO:0000139:Golgi membrane;GO:0016021:integral component of membrane;GO:0043231:intracellular membrane-bounded organelle;GO:0005770:late endosome;GO:0031902:late endosome membrane;GO:0005765:lysosomal membrane;GO:0005764:lysosome;GO:0005886:plasma membrane;	GO:0005524:ATP binding;GO:0042626:ATPase activity, coupled to transmembrane movement of substances;GO:0005319:lipid transporter activity;	K05648	;ko02010 ABC transporters;
ENSMUSG00000029598	1566.27	0.869778	0.0685379	12.6905	6.67939e-37	1.19549e-34	5	120621347	120641690	-	Plbd2	phospholipase B domain containing 2 [Source:MGI Symbol%3BAcc:MGI:1919022]	GO:0009395:phospholipid catabolic process;	GO:0005576:extracellular region;GO:0043202:lysosomal lumen;GO:0005764:lysosome;	GO:0004620:phospholipase activity;	K17989	;ko00260 Glycine, serine and threonine metabolism;ko00270 Cysteine and methionine metabolism;ko00290 Valine, leucine and isoleucine biosynthesis;ko01100 Metabolic pathways;ko01110 Biosynthesis of secondary metabolites;ko01200 Carbon metabolism;ko01230 Biosynthesis of amino acids;
ENSMUSG00000033355	146.054	2.71003	0.214188	12.6526	1.08278e-36	1.92035e-34	16	23339041	23432972	+	Rtp4	receptor transporter protein 4 [Source:MGI Symbol%3BAcc:MGI:1915025]	GO:0051607:defense response to virus;GO:0001580:detection of chemical stimulus involved in sensory perception of bitter taste;GO:0051205:protein insertion into membrane;GO:0006612:protein targeting to membrane;	GO:0005737:cytoplasm;GO:0016021:integral component of membrane;	GO:0031849:olfactory receptor binding;	-	-
ENSMUSG00000026278	722.127	0.93194	0.0736958	12.6458	1.18061e-36	2.07501e-34	1	93613382	93623486	+	Bok	BCL2-related ovarian killer [Source:MGI Symbol%3BAcc:MGI:1858494]	GO:0006919:activation of cysteine-type endopeptidase activity involved in apoptotic process;GO:0008635:activation of cysteine-type endopeptidase activity involved in apoptotic process by cytochrome c;GO:0006915:apoptotic process;GO:0007420:brain development;GO:0006921:cellular component disassembly involved in execution phase of apoptosis;GO:0097192:extrinsic apoptotic signaling pathway in absenc…	GO:0033106:cis-Golgi network membrane;GO:0005737:cytoplasm;GO:0031901:early endosome membrane;GO:0005783:endoplasmic reticulum;GO:0005789:endoplasmic reticulum membrane;GO:0005794:Golgi apparatus;GO:0016021:integral component of membrane;GO:0016020:membrane;GO:0005743:mitochondrial inner membrane;GO:0031966:mitochondrial membrane;GO:0005741:mitochondrial outer membrane;GO:0005739:mitochondrion;GO…	GO:0051400:BH domain binding;GO:0046983:protein dimerization activity;GO:0046982:protein heterodimerization activity;GO:0042803:protein homodimerization activity;GO:0044877:macromolecular complex binding;GO:0005102:receptor binding;GO:0031625:ubiquitin protein ligase binding;	K02561	;ko04214 Apoptosis - fly;ko04215 Apoptosis - multiple species;
ENSMUSG00000025986	3313.51	-0.896065	0.0710704	-12.6081	1.90454e-36	3.31748e-34	1	46846704	46932012	-	Slc39a10	solute carrier family 39 (zinc transporter)%2C member 10 [Source:MGI Symbol%3BAcc:MGI:1914515]	GO:0006882:cellular zinc ion homeostasis;GO:0002903:negative regulation of B cell apoptotic process;GO:0030890:positive regulation of B cell proliferation;GO:0050861:positive regulation of B cell receptor signaling pathway;GO:1903615:positive regulation of protein tyrosine phosphatase activity;GO:0071578:zinc II ion transmembrane import;	GO:0005887:integral component of plasma membrane;GO:0005886:plasma membrane;	GO:0005385:zinc ion transmembrane transporter activity;	K14716	-
ENSMUSG00000030824	1404.6	0.755562	0.0599596	12.6012	2.07956e-36	3.59028e-34	7	45139882	45159830	-	Nucb1	nucleobindin 1 [Source:MGI Symbol%3BAcc:MGI:97388]	GO:1903533:regulation of protein targeting;GO:0072718:response to cisplatin;GO:0007264:small GTPase mediated signal transduction;	GO:0005801:cis-Golgi network;GO:0005737:cytoplasm;GO:0005769:early endosome;GO:0005793:endoplasmic reticulum-Golgi intermediate compartment;GO:0005576:extracellular region;GO:0005615:extracellular space;GO:0090498:extrinsic component of Golgi membrane;GO:0005794:Golgi apparatus;GO:0032580:Golgi cisterna membrane;GO:0005798:Golgi-associated vesicle;GO:0098547:lumenal side of Golgi membrane;GO:0005…	GO:0005509:calcium ion binding;GO:0003677:DNA binding;GO:0001965:G-protein alpha-subunit binding;GO:0005085:guanyl-nucleotide exchange factor activity;	-	-
ENSMUSG00000037921	120.304	2.92263	0.23453	12.4616	1.20867e-35	2.06841e-33	8	62381121	62491278	+	Ddx60	DExD/H box helicase 60 [Source:MGI Symbol%3BAcc:MGI:2384570]	GO:0051607:defense response to virus;GO:0045087:innate immune response;GO:1900245:positive regulation of MDA-5 signaling pathway;GO:1900246:positive regulation of RIG-I signaling pathway;GO:0009615:response to virus;	GO:0005737:cytoplasm;GO:0005829:cytosol;GO:0045111:intermediate filament cytoskeleton;	GO:0005524:ATP binding;GO:0003690:double-stranded DNA binding;GO:0003725:double-stranded RNA binding;GO:0003724:RNA helicase activity;GO:0003727:single-stranded RNA binding;	-	-
ENSMUSG00000074923	1485.24	0.626477	0.0502926	12.4567	1.28661e-35	2.18265e-33	2	118493784	118528501	+	Pak6	p21 (RAC1) activated kinase 6 [Source:MGI Symbol%3BAcc:MGI:2679420]	GO:0032147:activation of protein kinase activity;GO:0035556:intracellular signal transduction;GO:0007612:learning;GO:0007626:locomotory behavior;GO:0007613:memory;GO:1990138:neuron projection extension;GO:0006468:protein phosphorylation;GO:0043408:regulation of MAPK cascade;	GO:0030054:cell junction;GO:0005737:cytoplasm;GO:0001650:fibrillar center;GO:0005654:nucleoplasm;	GO:0005524:ATP binding;GO:0004674:protein serine/threonine kinase activity;	K05735	;ko04012 ErbB signaling pathway;ko04014 Ras signaling pathway;ko04360 Axon guidance;ko04510 Focal adhesion;ko04660 T cell receptor signaling pathway;ko04810 Regulation of actin cytoskeleton;ko05170 Human immunodeficiency virus 1 infection;ko05211 Renal cell carcinoma;
ENSMUSG00000057614	3092.49	-0.622827	0.0500333	-12.4483	1.4294e-35	2.40397e-33	5	18470133	18565353	-	Gnai1	guanine nucleotide binding protein (G protein)%2C alpha inhibiting 1 [Source:MGI Symbol%3BAcc:MGI:95771]	GO:0007188:adenylate cyclase-modulating G-protein coupled receptor signaling pathway;GO:0007049:cell cycle;GO:0051301:cell division;GO:0007186:G-protein coupled receptor signaling pathway;GO:0050805:negative regulation of synaptic transmission;GO:0043949:regulation of cAMP-mediated signaling;GO:0060236:regulation of mitotic spindle organization;	GO:0005813:centrosome;GO:0005737:cytoplasm;GO:0005834:heterotrimeric G-protein complex;GO:0016020:membrane;GO:0045121:membrane raft;GO:0030496:midbody;GO:0005634:nucleus;GO:0005886:plasma membrane;GO:0032991:macromolecular complex;	GO:0001664:G-protein coupled receptor binding;GO:0031821:G-protein coupled serotonin receptor binding;GO:0031683:G-protein beta/gamma-subunit complex binding;GO:0019003:GDP binding;GO:0005525:GTP binding;GO:0032794:GTPase activating protein binding;GO:0003924:GTPase activity;GO:0000287:magnesium ion binding;	K04630	;ko04015 Rap1 signaling pathway;ko04022 cGMP-PKG signaling pathway;ko04024 cAMP signaling pathway;ko04062 Chemokine signaling pathway;ko04071 Sphingolipid signaling pathway;ko04113 Meiosis - yeast;ko04261 Adrenergic signaling in cardiomyocytes;ko04360 Axon guidance;ko04371 Apelin signaling pathway;ko04540 Gap junction;ko04611 Platelet activation;ko04670 Leukocyte transendothelial migration;ko0471…
ENSMUSG00000040296	235.33	2.01791	0.162318	12.4318	1.75552e-35	2.92722e-33	4	40203773	40239828	-	Ddx58	DEAD/H box helicase 58 [Source:MGI Symbol%3BAcc:MGI:2442858]	GO:0071360:cellular response to exogenous dsRNA;GO:0051607:defense response to virus;GO:0009597:detection of virus;GO:0045087:innate immune response;GO:0002230:positive regulation of defense response to virus by host;GO:0051091:positive regulation of sequence-specific DNA binding transcription factor activity;GO:0010628:positive regulation of gene expression;GO:0032725:positive regulation of gran…	GO:0015629:actin cytoskeleton;GO:0005923:bicellular tight junction;GO:0005737:cytoplasm;GO:0005829:cytosol;GO:0005886:plasma membrane;GO:0032587:ruffle membrane;	GO:0005524:ATP binding;GO:0003690:double-stranded DNA binding;GO:0003725:double-stranded RNA binding;GO:0042802:identical protein binding;GO:0003724:RNA helicase activity;GO:0003727:single-stranded RNA binding;GO:0031625:ubiquitin protein ligase binding;GO:0008270:zinc ion binding;	K12646	;ko04064 NF-kappa B signaling pathway;ko04622 RIG-I-like receptor signaling pathway;ko04623 Cytosolic DNA-sensing pathway;ko05160 Hepatitis C;ko05161 Hepatitis B;ko05162 Measles;ko05164 Influenza A;ko05168 Herpes simplex virus 1 infection;ko05169 Epstein-Barr virus infection;ko05171 Coronavirus disease - COVID-19;
ENSMUSG00000030134	4264.22	-0.69071	0.0556581	-12.4099	2.31005e-35	3.81922e-33	6	117988399	118068507	+	Rasgef1a	RasGEF domain family%2C member 1A [Source:MGI Symbol%3BAcc:MGI:1917977]	GO:0016477:cell migration;GO:0046579:positive regulation of Ras protein signal transduction;GO:0007264:small GTPase mediated signal transduction;	GO:0005829:cytosol;	GO:0005085:guanyl-nucleotide exchange factor activity;	-	-
ENSMUSG00000074896	601.9	3.22855	0.260178	12.409	2.33574e-35	3.82925e-33	19	34560931	34566131	+	Ifit3	interferon-induced protein with tetratricopeptide repeats 3 [Source:MGI Symbol%3BAcc:MGI:1101055]	GO:0035457:cellular response to interferon-alpha;GO:0035458:cellular response to interferon-beta;GO:0051607:defense response to virus;GO:0045087:innate immune response;GO:0043066:negative regulation of apoptotic process;GO:0008285:negative regulation of cell proliferation;GO:0009617:response to bacterium;GO:0035634:response to stilbenoid;GO:0009615:response to virus;	GO:0005737:cytoplasm;GO:0005829:cytosol;GO:0005739:mitochondrion;	GO:0042802:identical protein binding;GO:0003723:RNA binding;	-	-
ENSMUSG00000036712	3167.46	-0.69884	0.0563659	-12.3983	2.67014e-35	4.34098e-33	8	89423656	89478573	+	Cyld	CYLD lysine 63 deubiquitinase [Source:MGI Symbol%3BAcc:MGI:1921506]	GO:0043369:CD4-positive or CD8-positive, alpha-beta T cell lineage commitment;GO:0048872:homeostasis of number of cells;GO:0045087:innate immune response;GO:0070266:necroptotic process;GO:0090090:negative regulation of canonical Wnt signaling pathway;GO:0046329:negative regulation of JNK cascade;GO:0032088:negative regulation of NF-kappaB transcription factor activity;GO:1901223:negative regulati…	GO:0005813:centrosome;GO:0036064:ciliary basal body;GO:0097542:ciliary tip;GO:0005829:cytosol;GO:0031234:extrinsic component of cytoplasmic side of plasma membrane;GO:0005874:microtubule;GO:0048471:perinuclear region of cytoplasm;GO:0005819:spindle;	GO:1990380:Lys48-specific deubiquitinase activity;GO:0061578:Lys63-specific deubiquitinase activity;GO:0070064:proline-rich region binding;GO:0019901:protein kinase binding;GO:0004843:ubiquitin-specific protease activity;GO:0008270:zinc ion binding;	K08601	;ko04013 MAPK signaling pathway - fly;ko04064 NF-kappa B signaling pathway;ko04217 Necroptosis;ko04380 Osteoclast differentiation;ko04622 RIG-I-like receptor signaling pathway;ko04625 C-type lectin receptor signaling pathway;
ENSMUSG00000025140	128.893	2.09557	0.169666	12.3511	4.8032e-35	7.74427e-33	11	120526538	120534595	-	Pycr1	pyrroline-5-carboxylate reductase 1 [Source:MGI Symbol%3BAcc:MGI:2384795]	GO:0034599:cellular response to oxidative stress;GO:0055129:L-proline biosynthetic process;GO:1903206:negative regulation of hydrogen peroxide-induced cell death;GO:0006561:proline biosynthetic process;GO:0051881:regulation of mitochondrial membrane potential;	GO:0005739:mitochondrion;	GO:0042802:identical protein binding;GO:0004735:pyrroline-5-carboxylate reductase activity;	K00286	;ko00330 Arginine and proline metabolism;ko01100 Metabolic pathways;ko01110 Biosynthesis of secondary metabolites;ko01230 Biosynthesis of amino acids;
ENSMUSG00000001175	43721.4	-0.635457	0.0514966	-12.3398	5.52956e-35	8.84232e-33	12	100165694	100176073	+	Calm1	calmodulin 1 [Source:MGI Symbol%3BAcc:MGI:88251]	GO:0007190:activation of adenylate cyclase activity;GO:0016240:autophagosome docking;GO:0005513:detection of calcium ion;GO:0090151:establishment of protein localization to mitochondrial membrane;GO:0019722:calcium-mediated signaling;	GO:0034704:calcium channel complex;GO:1902494:catalytic complex;GO:0005813:centrosome;GO:0005737:cytoplasm;	GO:0010856:adenylate cyclase activator activity;GO:0008179:adenylate cyclase binding;GO:0019855:calcium channel inhibitor activity;GO:0005509:calcium ion binding;	K02183	;ko04014 Ras signaling pathway;ko04015 Rap1 signaling pathway;ko04016 MAPK signaling pathway - plant;ko04020 Calcium signaling pathway;ko04022 cGMP-PKG signaling pathway;ko04024 cAMP signaling pathway;ko04070 Phosphatidylinositol signaling system;ko04114 Oocyte meiosis;ko04218 Cellular senescence;ko04261 Adrenergic signaling in cardiomyocytes;ko04270 Vascular smooth muscle contraction;ko04371 Ape…
ENSMUSG00000076441	453.838	0.993924	0.0806133	12.3295	6.28125e-35	9.96267e-33	2	31360219	31410684	+	Ass1	argininosuccinate synthetase 1 [Source:MGI Symbol%3BAcc:MGI:88090]	GO:0006526:arginine biosynthetic process;GO:0000053:argininosuccinate metabolic process;GO:0007623:circadian rhythm;GO:0000050:urea cycle;GO:0006953:acute-phase response;GO:0007568:aging;GO:0006531:aspartate metabolic process;GO:0071418:cellular response to amine stimulus;GO:0071230:cellular response to amino acid stimulus;GO:0071242:cellular response to ammonium ion;GO:0071320:cellular response …	GO:0005737:cytoplasm;GO:0005829:cytosol;GO:0070852:cell body fiber;GO:0005783:endoplasmic reticulum;GO:0005764:lysosome;GO:0005741:mitochondrial outer membrane;GO:0005739:mitochondrion;GO:0043209:myelin sheath;GO:0043005:neuron projection;GO:0043025:neuronal cell body;GO:0005634:nucleus;GO:0043204:perikaryon;	GO:0004055:argininosuccinate synthase activity;GO:0005524:ATP binding;GO:0016597:amino acid binding;GO:0042802:identical protein binding;GO:0015643:toxic substance binding;	K01940	;ko00220 Arginine biosynthesis;ko00250 Alanine, aspartate and glutamate metabolism;ko01100 Metabolic pathways;ko01110 Biosynthesis of secondary metabolites;ko01230 Biosynthesis of amino acids;ko05418 Fluid shear stress and atherosclerosis;
ENSMUSG00000037640	1147.9	0.777871	0.0631655	12.3148	7.53872e-35	1.18607e-32	7	27430814	27453127	+	Zfp60	zinc finger protein 60 [Source:MGI Symbol%3BAcc:MGI:99207]	GO:0006357:regulation of transcription from RNA polymerase II promoter;	GO:0005634:nucleus;	GO:0001228:RNA polymerase II transcription regulatory region sequence-specific DNA binding transcription factor activity involved in positive regulation of transcription;GO:0046872:metal ion binding;GO:0000978:RNA polymerase II core promoter proximal region sequence-specific DNA binding;	K09228	;ko05168 Herpes simplex virus 1 infection;
ENSMUSG00000018548	5666.37	-0.658722	0.0535366	-12.3041	8.60401e-35	1.34285e-32	11	87017903	87111509	+	Trim37	tripartite motif-containing 37 [Source:MGI Symbol%3BAcc:MGI:2153072]	GO:0070842:aggresome assembly;GO:0035518:histone H2A monoubiquitination;GO:0036353:histone H2A-K119 monoubiquitination;GO:0046600:negative regulation of centriole replication;GO:0032088:negative regulation of NF-kappaB transcription factor activity;GO:0000122:negative regulation of transcription from RNA polymerase II promoter;GO:0051091:positive regulation of sequence-specific DNA binding transc…	GO:0016235:aggresome;GO:0005737:cytoplasm;GO:0005829:cytosol;GO:0035098:ESC/E(Z) complex;GO:0048471:perinuclear region of cytoplasm;GO:0005777:peroxisome;	GO:0003682:chromatin binding;GO:0042803:protein homodimerization activity;GO:0003713:transcription coactivator activity;GO:0005164:tumor necrosis factor receptor binding;GO:0061630:ubiquitin protein ligase activity;GO:0031625:ubiquitin protein ligase binding;GO:0004842:ubiquitin-protein transferase activity;GO:0008270:zinc ion binding;	K10608	;ko04120 Ubiquitin mediated proteolysis;
ENSMUSG00000033161	14140.5	-0.655781	0.0533014	-12.3033	8.6997e-35	1.347e-32	3	101483535	101512000	-	Atp1a1	ATPase%2C Na+/K+ transporting%2C alpha 1 polypeptide [Source:MGI Symbol%3BAcc:MGI:88105]	GO:0030007:cellular potassium ion homeostasis;GO:0071260:cellular response to mechanical stimulus;GO:0071383:cellular response to steroid hormone stimulus;GO:0006883:cellular sodium ion homeostasis;GO:0060081:membrane hyperpolarization;GO:0086009:membrane repolarization;GO:0031947:negative regulation of glucocorticoid biosynthetic process;GO:0045822:negative regulation of heart contraction;GO:004…	GO:0016324:apical plasma membrane;GO:0030424:axon;GO:0016323:basolateral plasma membrane;GO:0005901:caveola;GO:0005783:endoplasmic reticulum;GO:0005768:endosome;GO:0005794:Golgi apparatus;GO:0016021:integral component of membrane;GO:0014704:intercalated disc;GO:0016328:lateral plasma membrane;GO:0042470:melanosome;GO:0016020:membrane;GO:0045121:membrane raft;GO:0043209:myelin sheath;GO:0031090:or…	GO:0043531:ADP binding;GO:0030506:ankyrin binding;GO:0005524:ATP binding;GO:0051087:chaperone binding;GO:0005391:sodium:potassium-exchanging ATPase activity;GO:0016791:phosphatase activity;GO:0043548:phosphatidylinositol 3-kinase binding;GO:0030955:potassium ion binding;GO:0019904:protein domain specific binding;GO:0046982:protein heterodimerization activity;GO:0019901:protein kinase binding;GO:0…	K01539	;ko04022 cGMP-PKG signaling pathway;ko04024 cAMP signaling pathway;ko04260 Cardiac muscle contraction;ko04261 Adrenergic signaling in cardiomyocytes;ko04911 Insulin secretion;ko04918 Thyroid hormone synthesis;ko04919 Thyroid hormone signaling pathway;ko04925 Aldosterone synthesis and secretion;ko04960 Aldosterone-regulated sodium reabsorption;ko04961 Endocrine and other factor-regulated calcium r…
ENSMUSG00000027273	31425	-0.622785	0.0506296	-12.3008	8.96663e-35	1.3774e-32	2	136555373	136624348	+	Snap25	synaptosomal-associated protein 25 [Source:MGI Symbol%3BAcc:MGI:98331]	GO:0008306:associative learning;GO:0006887:exocytosis;GO:0007626:locomotory behavior;GO:0060291:long-term synaptic potentiation;GO:0070201:regulation of establishment of protein localization;GO:0010975:regulation of neuron projection development;GO:0031629:synaptic vesicle fusion to presynaptic membrane;GO:0016082:synaptic vesicle priming;GO:0006906:vesicle fusion;	GO:0030424:axon;GO:0031083:BLOC-1 complex;GO:0005737:cytoplasm;GO:0005856:cytoskeleton;GO:0031234:extrinsic component of cytoplasmic side of plasma membrane;GO:0016020:membrane;GO:0048471:perinuclear region of cytoplasm;GO:0001917:photoreceptor inner segment;GO:0005886:plasma membrane;GO:0098794:postsynapse;GO:0042734:presynaptic membrane;GO:0031201:SNARE complex;GO:0036477:somatodendritic compar…	GO:0005484:SNAP receptor activity;GO:0019905:syntaxin binding;GO:0017075:syntaxin-1 binding;GO:0005249:voltage-gated potassium channel activity;	K18211	;ko04721 Synaptic vesicle cycle;ko04911 Insulin secretion;
ENSMUSG00000050821	2665.87	-0.697858	0.0568633	-12.2726	1.27182e-34	1.93843e-32	16	20511991	20521798	+	Fam131a	family with sequence similarity 131%2C member A [Source:MGI Symbol%3BAcc:MGI:1925658]	-	-	-	-	-
ENSMUSG00000060510	1110.86	0.684425	0.0559834	12.2255	2.27153e-34	3.43529e-32	9	20406364	20432713	-	Zfp266	zinc finger protein 266 [Source:MGI Symbol%3BAcc:MGI:1924769]	-	-	-	K09228	;ko05168 Herpes simplex virus 1 infection;
ENSMUSG00000033880	809.579	2.70476	0.222341	12.1649	4.78148e-34	7.17553e-32	11	118283577	118292918	-	Lgals3bp	lectin%2C galactoside-binding%2C soluble%2C 3 binding protein [Source:MGI Symbol%3BAcc:MGI:99554]	GO:0007155:cell adhesion;	GO:0005615:extracellular space;GO:0016020:membrane;	GO:0005044:scavenger receptor activity;	K17300	-
ENSMUSG00000063457	4863.5	0.597927	0.0493024	12.1277	7.52984e-34	1.12137e-31	10	80128287	80129948	+	Rps15	ribosomal protein S15 [Source:MGI Symbol%3BAcc:MGI:98117]	GO:0002181:cytoplasmic translation;GO:0097421:liver regeneration;GO:0001649:osteoblast differentiation;GO:1901798:positive regulation of signal transduction by p53 class mediator;GO:0000028:ribosomal small subunit assembly;GO:0042274:ribosomal small subunit biogenesis;GO:0000056:ribosomal small subunit export from nucleus;GO:0006364:rRNA processing;GO:0006412:translation;	GO:0005829:cytosol;GO:0022626:cytosolic ribosome;GO:0022627:cytosolic small ribosomal subunit;GO:0005925:focal adhesion;GO:0016020:membrane;GO:0005654:nucleoplasm;GO:0005634:nucleus;GO:0045202:synapse;	GO:0003677:DNA binding;GO:0097371:MDM2/MDM4 family protein binding;GO:0003723:RNA binding;GO:0003735:structural constituent of ribosome;	K02958	;ko03010 Ribosome;ko05171 Coronavirus disease - COVID-19;
ENSMUSG00000037579	2120.07	-0.527971	0.0435653	-12.1191	8.37069e-34	1.23715e-31	15	99122742	99140698	+	Kcnh3	potassium voltage-gated channel%2C subfamily H (eag-related)%2C member 3 [Source:MGI Symbol%3BAcc:MGI:1341723]	GO:0071805:potassium ion transmembrane transport;GO:0034765:regulation of ion transmembrane transport;GO:0042391:regulation of membrane potential;	GO:0005887:integral component of plasma membrane;	GO:0005249:voltage-gated potassium channel activity;	K04906	-
ENSMUSG00000019590	936.001	-0.711058	0.0588594	-12.0806	1.33698e-33	1.96114e-31	11	105824528	105844162	-	Cyb561	cytochrome b-561 [Source:MGI Symbol%3BAcc:MGI:103253]	GO:0006879:cellular iron ion homeostasis;	GO:0042584:chromaffin granule membrane;GO:0016021:integral component of membrane;GO:0005765:lysosomal membrane;	GO:0046872:metal ion binding;GO:0016491:oxidoreductase activity;	K08360	-
ENSMUSG00000050708	1762.76	0.722543	0.0599251	12.0574	1.77212e-33	2.57112e-31	7	45107368	45109308	-	Ftl1	ferritin light polypeptide 1 [Source:MGI Symbol%3BAcc:MGI:95589]	GO:0006880:intracellular sequestering of iron ion;GO:0006826:iron ion transport;GO:0060088:auditory receptor cell stereocilium organization;GO:0007155:cell adhesion;GO:0071260:cellular response to mechanical stimulus;GO:0006935:chemotaxis;GO:0045184:establishment of protein localization;GO:0007162:negative regulation of cell adhesion;GO:1903904:negative regulation of establishment of T cell polar…	GO:0044754:autolysosome;GO:0005737:cytoplasm;GO:0071682:endocytic vesicle lumen;GO:0005576:extracellular region;GO:0008043:intracellular ferritin complex;GO:0016324:apical plasma membrane;GO:0005856:cytoskeleton;GO:0030175:filopodium;GO:0032420:stereocilium;GO:0060171:stereocilium membrane;	GO:0008199:ferric iron binding;GO:0008198:ferrous iron binding;GO:0042802:identical protein binding;GO:0005506:iron ion binding;GO:0071889:14-3-3 protein binding;	K13625	;ko04216 Ferroptosis;ko04217 Necroptosis;ko04978 Mineral absorption;
ENSMUSG00000002103	1763.91	0.574101	0.0476151	12.0571	1.77919e-33	2.57112e-31	2	91033230	91044443	+	Acp2	acid phosphatase 2%2C lysosomal [Source:MGI Symbol%3BAcc:MGI:87882]	GO:0048102:autophagic cell death;GO:0016311:dephosphorylation;GO:0007040:lysosome organization;GO:0010033:response to organic substance;GO:0001501:skeletal system development;	GO:0031410:cytoplasmic vesicle;GO:0016021:integral component of membrane;GO:0043202:lysosomal lumen;GO:0005765:lysosomal membrane;GO:0005764:lysosome;GO:0043005:neuron projection;	GO:0003993:acid phosphatase activity;GO:0016791:phosphatase activity;GO:0004721:phosphoprotein phosphatase activity;GO:0001784:phosphotyrosine binding;	K14410	;ko00740 Riboflavin metabolism;ko01100 Metabolic pathways;ko04142 Lysosome;
ENSMUSG00000028161	20412.5	-0.844583	0.0701654	-12.037	2.2702e-33	3.25656e-31	3	136375885	136643488	+	Ppp3ca	protein phosphatase 3%2C catalytic subunit%2C alpha isoform [Source:MGI Symbol%3BAcc:MGI:107164]	GO:0007568:aging;GO:0007420:brain development;GO:0033173:calcineurin-NFAT signaling cascade;GO:0006816:calcium ion transport;GO:0019722:calcium-mediated signaling;GO:0014898:cardiac muscle hypertrophy in response to stress;GO:0071333:cellular response to glucose stimulus;GO:0016311:dephosphorylation;GO:0060079:regulation of excitatory postsynaptic membrane potential;GO:0000082:G1/S transition of …	GO:0005955:calcineurin complex;GO:0005737:cytoplasm;GO:0009898:cytoplasmic side of plasma membrane;GO:0005829:cytosol;GO:0043197:dendritic spine;GO:0005739:mitochondrion;GO:0005654:nucleoplasm;GO:0005634:nucleus;GO:0005886:plasma membrane;GO:0042383:sarcolemma;GO:0036057:slit diaphragm;GO:0045202:synapse;GO:0030018:Z disc;	GO:0051117:ATPase binding;GO:0004723:calcium-dependent protein serine/threonine phosphatase activity;GO:0005516:calmodulin binding;GO:0033192:calmodulin-dependent protein phosphatase activity;GO:0016018:cyclosporin A binding;GO:0019899:enzyme binding;GO:0046872:metal ion binding;GO:0004721:phosphoprotein phosphatase activity;GO:0046983:protein dimerization activity;GO:0004722:protein serine/threo…	K04348	;ko04010 MAPK signaling pathway;ko04020 Calcium signaling pathway;ko04022 cGMP-PKG signaling pathway;ko04114 Oocyte meiosis;ko04218 Cellular senescence;ko04310 Wnt signaling pathway;ko04360 Axon guidance;ko04370 VEGF signaling pathway;ko04380 Osteoclast differentiation;ko04625 C-type lectin receptor signaling pathway;ko04650 Natural killer cell mediated cytotoxicity;ko04658 Th1 and Th2 cell diffe…
ENSMUSG00000027296	1591.68	-0.69652	0.057888	-12.0322	2.40667e-33	3.42713e-31	2	119572818	119581744	+	Itpka	inositol 1%2C4%2C5-trisphosphate 3-kinase A [Source:MGI Symbol%3BAcc:MGI:1333822]	GO:0030036:actin cytoskeleton organization;GO:0097062:dendritic spine maintenance;GO:0006020:inositol metabolic process;GO:0032958:inositol phosphate biosynthetic process;GO:0046854:phosphatidylinositol phosphorylation;GO:0061003:positive regulation of dendritic spine morphogenesis;GO:0048167:regulation of synaptic plasticity;	GO:0005737:cytoplasm;GO:0043197:dendritic spine;GO:0005634:nucleus;	GO:0005524:ATP binding;GO:0005516:calmodulin binding;GO:0004683:calmodulin-dependent protein kinase activity;GO:0000828:inositol hexakisphosphate kinase activity;GO:0008440:inositol-1,4,5-trisphosphate 3-kinase activity;GO:0016301:kinase activity;GO:0031267:small GTPase binding;	K00911	;ko00562 Inositol phosphate metabolism;ko01100 Metabolic pathways;ko04020 Calcium signaling pathway;ko04070 Phosphatidylinositol signaling system;
ENSMUSG00000018770	2590.82	-0.486245	0.0404214	-12.0294	2.48984e-33	3.51987e-31	2	73738791	73741670	-	Atp5g3	ATP synthase%2C H+ transporting%2C mitochondrial F0 complex%2C subunit C3 (subunit 9) [Source:MGI Symbol%3BAcc:MGI:2442035]	GO:0015986:ATP synthesis coupled proton transport;GO:0046931:pore complex assembly;	GO:0034703:cation channel complex;GO:0000276:mitochondrial proton-transporting ATP synthase complex, coupling factor F(o);GO:0005739:mitochondrion;GO:0045263:proton-transporting ATP synthase complex, coupling factor F(o);	GO:0022834:ligand-gated channel activity;GO:0008289:lipid binding;GO:0015078:hydrogen ion transmembrane transporter activity;	K02128	;ko00190 Oxidative phosphorylation;ko01100 Metabolic pathways;ko04714 Thermogenesis;ko05010 Alzheimer disease;ko05012 Parkinson disease;ko05014 Amyotrophic lateral sclerosis;ko05016 Huntington disease;ko05020 Prion disease;ko05022 Pathways of neurodegeneration - multiple diseases;
ENSMUSG00000040952	1188.52	0.7416	0.0617409	12.0115	3.09182e-33	4.33944e-31	7	24583796	24589231	+	Rps19	ribosomal protein S19 [Source:MGI Symbol%3BAcc:MGI:1333780]	GO:0030218:erythrocyte differentiation;GO:0007219:Notch signaling pathway;GO:0000028:ribosomal small subunit assembly;GO:0006412:translation;	GO:0022627:cytosolic small ribosomal subunit;GO:0005730:nucleolus;GO:0045202:synapse;	GO:0003723:RNA binding;GO:0003735:structural constituent of ribosome;GO:0031369:translation initiation factor binding;	K02966	;ko03010 Ribosome;ko05171 Coronavirus disease - COVID-19;
ENSMUSG00000033361	1181.72	0.798736	0.0666353	11.9867	4.17275e-33	5.81473e-31	X	71006230	71016328	+	Prrg3	proline rich Gla (G-carboxyglutamic acid) 3 (transmembrane) [Source:MGI Symbol%3BAcc:MGI:2685214]	-	GO:0005576:extracellular region;GO:0016021:integral component of membrane;	GO:0005509:calcium ion binding;	K04949	;ko04024 cAMP signaling pathway;ko04740 Olfactory transduction;
ENSMUSG00000046159	732.911	-0.81953	0.0684753	-11.9683	5.2106e-33	7.20947e-31	13	9925522	10410883	-	Chrm3	cholinergic receptor%2C muscarinic 3%2C cardiac [Source:MGI Symbol%3BAcc:MGI:88398]	GO:0007197:adenylate cyclase-inhibiting G-protein coupled acetylcholine receptor signaling pathway;GO:0019722:calcium-mediated signaling;GO:0007268:synaptic transmission;GO:0007213:G-protein coupled acetylcholine receptor signaling pathway;GO:0007187:G-protein coupled receptor signaling pathway, coupled to cyclic nucleotide second messenger;GO:0003063:negative regulation of heart rate by acetylch…	GO:0032279:asymmetric synapse;GO:0043679:axon terminus;GO:0009925:basal plasma membrane;GO:0016323:basolateral plasma membrane;GO:0030425:dendrite;GO:0005789:endoplasmic reticulum membrane;GO:0005887:integral component of plasma membrane;GO:0016020:membrane;GO:0005886:plasma membrane;GO:0045202:synapse;	GO:0042166:acetylcholine binding;GO:0016907:G-protein coupled acetylcholine receptor activity;GO:0004993:serotonin receptor activity;GO:0030594:neurotransmitter receptor activity;	K04131	;ko04020 Calcium signaling pathway;ko04080 Neuroactive ligand-receptor interaction;ko04725 Cholinergic synapse;ko04742 Taste transduction;ko04810 Regulation of actin cytoskeleton;ko04911 Insulin secretion;ko04970 Salivary secretion;ko04971 Gastric acid secretion;ko04972 Pancreatic secretion;ko05010 Alzheimer disease;ko05022 Pathways of neurodegeneration - multiple diseases;
ENSMUSG00000025630	2058.69	-0.594593	0.0496936	-11.9652	5.40831e-33	7.43033e-31	X	52077014	52110536	+	Hprt	hypoxanthine guanine phosphoribosyl transferase [Source:MGI Symbol%3BAcc:MGI:96217]	GO:0046083:adenine metabolic process;GO:0006168:adenine salvage;GO:0021954:central nervous system neuron development;GO:0021895:cerebral cortex neuron differentiation;GO:0048813:dendrite morphogenesis;GO:0042417:dopamine metabolic process;GO:0046038:GMP catabolic process;GO:0032263:GMP salvage;GO:0007625:grooming behavior;GO:0006178:guanine salvage;GO:0046100:hypoxanthine metabolic process;GO:004…	GO:0005737:cytoplasm;GO:0005829:cytosol;	GO:0052657:guanine phosphoribosyltransferase activity;GO:0004422:hypoxanthine phosphoribosyltransferase activity;GO:0042802:identical protein binding;GO:0000287:magnesium ion binding;GO:0000166:nucleotide binding;	K00760	;ko00230 Purine metabolism;ko00983 Drug metabolism - other enzymes;ko01100 Metabolic pathways;ko01110 Biosynthesis of secondary metabolites;
ENSMUSG00000019831	3006.98	-0.706731	0.0591282	-11.9525	6.29807e-33	8.59225e-31	10	40759471	40814566	+	Wasf1	WASP family%2C member 1 [Source:MGI Symbol%3BAcc:MGI:1890563]	GO:0030036:actin cytoskeleton organization;GO:1990416:cellular response to brain-derived neurotrophic factor stimulus;GO:0097484:dendrite extension;GO:0072673:lamellipodium morphogenesis;GO:0070584:mitochondrion morphogenesis;GO:0031175:neuron projection development;GO:2000601:positive regulation of Arp2/3 complex-mediated actin nucleation;GO:0051388:positive regulation of neurotrophin TRK recept…	GO:0005737:cytoplasm;GO:0005856:cytoskeleton;GO:0032839:dendrite cytoplasm;GO:0005925:focal adhesion;GO:0030027:lamellipodium;GO:0005741:mitochondrial outer membrane;GO:0005739:mitochondrion;GO:0098794:postsynapse;GO:0032991:macromolecular complex;GO:0031209:SCAR complex;	GO:0003779:actin binding;GO:0071933:Arp2/3 complex binding;GO:0051018:protein kinase A binding;GO:0034237:protein kinase A regulatory subunit binding;GO:0031267:small GTPase binding;	K05753	;ko04520 Adherens junction;ko04666 Fc gamma R-mediated phagocytosis;ko04810 Regulation of actin cytoskeleton;ko05100 Bacterial invasion of epithelial cells;ko05130 Pathogenic Escherichia coli infection;ko05131 Shigellosis;ko05231 Choline metabolism in cancer;
ENSMUSG00000035285	727.93	-0.793628	0.0666142	-11.9138	1.00305e-32	1.35892e-30	7	4925027	4928005	+	Nat14	N-acetyltransferase 14 [Source:MGI Symbol%3BAcc:MGI:3039561]	-	GO:0016021:integral component of membrane;	GO:0003677:DNA binding;GO:0008080:N-acetyltransferase activity;	-	-
ENSMUSG00000064302	2399.8	0.52209	0.0438309	11.9115	1.03132e-32	1.38759e-30	1	118316788	118540408	+	Clasp1	CLIP associating protein 1 [Source:MGI Symbol%3BAcc:MGI:1923957]	GO:0030953:astral microtubule organization;GO:0051301:cell division;GO:0040001:establishment of mitotic spindle localization;GO:0051294:establishment of spindle orientation;GO:0010458:exit from mitosis;GO:0007030:Golgi organization;GO:0034453:microtubule anchoring;GO:0001578:microtubule bundle formation;GO:0000226:microtubule cytoskeleton organization;GO:0007020:microtubule nucleation;GO:0031023:…	GO:0045180:basal cortex;GO:0005938:cell cortex;GO:0031592:centrosomal corona;GO:0005813:centrosome;GO:0030981:cortical microtubule cytoskeleton;GO:0005737:cytoplasm;GO:0005881:cytoplasmic microtubule;GO:0005794:Golgi apparatus;GO:0000776:kinetochore;GO:0005828:kinetochore microtubule;GO:0015630:microtubule cytoskeleton;GO:0005815:microtubule organizing center;GO:0072686:mitotic spindle;GO:0005876…	GO:0002162:dystroglycan binding;GO:0043515:kinetochore binding;GO:0008017:microtubule binding;GO:0051010:microtubule plus-end binding;	K16578	-
ENSMUSG00000033389	2812.56	0.674111	0.0567396	11.8808	1.48965e-32	1.99051e-30	11	64892865	65053787	-	Arhgap44	Rho GTPase activating protein 44 [Source:MGI Symbol%3BAcc:MGI:2144423]	GO:0051490:negative regulation of filopodium assembly;GO:0035021:negative regulation of Rac protein signal transduction;GO:0032956:regulation of actin cytoskeleton organization;GO:0061001:regulation of dendritic spine morphogenesis;GO:0043087:regulation of GTPase activity;GO:0035020:regulation of Rac protein signal transduction;GO:0007165:signal transduction;	GO:0030425:dendrite;GO:0043197:dendritic spine;GO:0031256:leading edge membrane;GO:0014069:postsynaptic density;GO:0048786:presynaptic active zone;GO:0055037:recycling endosome;	GO:0005096:GTPase activator activity;GO:0005543:phospholipid binding;GO:0031267:small GTPase binding;	-	-
ENSMUSG00000086841	308.062	1.12369	0.0950265	11.8251	2.89678e-32	3.84445e-30	11	62493650	62495725	+	2410006H16Rik	RIKEN cDNA 2410006H16 gene [Source:MGI Symbol%3BAcc:MGI:1916471]	-	-	-	-	-
ENSMUSG00000027350	7014.25	-0.536621	0.0453993	-11.82	3.07566e-32	4.05426e-30	2	132623198	132636999	+	Chgb	chromogranin B [Source:MGI Symbol%3BAcc:MGI:88395]	-	GO:0005615:extracellular space;GO:0030141:secretory granule;	-	-	-
ENSMUSG00000040118	3873.67	-0.49976	0.0423166	-11.81	3.46479e-32	4.53655e-30	5	16139689	16579509	+	Cacna2d1	calcium channel%2C voltage-dependent%2C alpha2/delta subunit 1 [Source:MGI Symbol%3BAcc:MGI:88295]	GO:0070588:calcium ion transmembrane transport;GO:0061577:generation of L-type calcium current;GO:0006816:calcium ion transport;GO:0060402:calcium ion transport into cytosol;GO:0086002:cardiac muscle cell action potential involved in contraction;GO:0086048:membrane depolarization during bundle of His cell action potential;GO:1901843:positive regulation of high voltage-gated calcium channel activi…	GO:1990454:L-type voltage-gated calcium channel complex;GO:0016529:sarcoplasmic reticulum;GO:0030315:T-tubule;GO:0005891:voltage-gated calcium channel complex;	GO:0046872:metal ion binding;GO:0005245:voltage-gated calcium channel activity;GO:0086057:voltage-gated calcium channel activity involved in bundle of His cell action potential;	K04858	;ko04010 MAPK signaling pathway;ko04260 Cardiac muscle contraction;ko04261 Adrenergic signaling in cardiomyocytes;ko04921 Oxytocin signaling pathway;ko05410 Hypertrophic cardiomyopathy;ko05412 Arrhythmogenic right ventricular cardiomyopathy;ko05414 Dilated cardiomyopathy;
ENSMUSG00000060257	549.337	1.31528	0.111437	11.8029	3.77161e-32	4.90535e-30	2	151923449	151937722	+	Scrt2	scratch family zinc finger 2 [Source:MGI Symbol%3BAcc:MGI:2139287]	GO:0000122:negative regulation of transcription from RNA polymerase II promoter;GO:2001222:regulation of neuron migration;GO:0006355:regulation of transcription, DNA-templated;	GO:0005634:nucleus;	GO:0000981:sequence-specific DNA binding RNA polymerase II transcription factor activity;GO:0046872:metal ion binding;GO:0000978:RNA polymerase II core promoter proximal region sequence-specific DNA binding;	K09219	-
ENSMUSG00000020894	14286.8	-0.475983	0.040446	-11.7684	5.6811e-32	7.33991e-30	11	68979316	68983210	+	Vamp2	vesicle-associated membrane protein 2 [Source:MGI Symbol%3BAcc:MGI:1313277]	GO:0017156:calcium ion-dependent exocytosis;GO:0032869:cellular response to insulin stimulus;GO:0043308:eosinophil degranulation;GO:0043001:Golgi to plasma membrane protein transport;GO:0046879:hormone secretion;GO:0060291:long-term synaptic potentiation;GO:0061025:membrane fusion;GO:0090316:positive regulation of intracellular protein transport;GO:0015031:protein transport;GO:0065003:macromolecu…	GO:0030136:clathrin-coated vesicle;GO:0060203:clathrin-sculpted glutamate transport vesicle membrane;GO:0005737:cytoplasm;GO:0031410:cytoplasmic vesicle;GO:0030659:cytoplasmic vesicle membrane;GO:0030285:integral component of synaptic vesicle membrane;GO:0043231:intracellular membrane-bounded organelle;GO:0043229:intracellular organelle;GO:0016020:membrane;GO:0043005:neuron projection;GO:0044306:…	GO:0048306:calcium-dependent protein binding;GO:0005516:calmodulin binding;GO:0042802:identical protein binding;GO:0017022:myosin binding;GO:0005543:phospholipid binding;GO:0008022:protein C-terminus binding;GO:0044877:macromolecular complex binding;GO:0005484:SNAP receptor activity;GO:0000149:SNARE binding;GO:0019905:syntaxin binding;GO:0017075:syntaxin-1 binding;GO:0044325:ion channel binding;	K13504	;ko04130 SNARE interactions in vesicular transport;ko04721 Synaptic vesicle cycle;ko04911 Insulin secretion;ko04962 Vasopressin-regulated water reabsorption;ko04970 Salivary secretion;
ENSMUSG00000036882	3035.55	-0.552093	0.0469326	-11.7635	6.01715e-32	7.72293e-30	7	30221651	30234485	-	Arhgap33	Rho GTPase activating protein 33 [Source:MGI Symbol%3BAcc:MGI:2673998]	GO:0015031:protein transport;GO:0061001:regulation of dendritic spine morphogenesis;GO:0009636:response to toxic substance;GO:0007264:small GTPase mediated signal transduction;	GO:0005737:cytoplasm;GO:0043197:dendritic spine;GO:0005886:plasma membrane;GO:0032991:macromolecular complex;	GO:0005096:GTPase activator activity;GO:0035091:phosphatidylinositol binding;GO:0019901:protein kinase binding;	K17933	-
ENSMUSG00000022389	4966.49	-0.495364	0.0422748	-11.7177	1.0344e-31	1.31896e-29	15	81686622	81711064	+	Tef	thyrotroph embryonic factor [Source:MGI Symbol%3BAcc:MGI:98663]	GO:0045944:positive regulation of transcription from RNA polymerase II promoter;GO:0006357:regulation of transcription from RNA polymerase II promoter;GO:0048511:rhythmic process;	GO:0005634:nucleus;	GO:0001228:RNA polymerase II transcription regulatory region sequence-specific DNA binding transcription factor activity involved in positive regulation of transcription;GO:0000981:sequence-specific DNA binding RNA polymerase II transcription factor activity;GO:0003690:double-stranded DNA binding;GO:0042802:identical protein binding;GO:0044877:macromolecular complex binding;GO:0000978:RNA polymer…	K09058	-
ENSMUSG00000021057	2020.7	-0.825535	0.0707328	-11.6712	1.78932e-31	2.26675e-29	12	76371665	76380927	+	Akap5	A kinase (PRKA) anchor protein 5 [Source:MGI Symbol%3BAcc:MGI:2685104]	GO:0007193:adenylate cyclase-inhibiting G-protein coupled receptor signaling pathway;GO:0036394:amylase secretion;GO:0043624:cellular protein complex disassembly;GO:0070073:clustering of voltage-gated calcium channels;GO:0045163:clustering of voltage-gated potassium channels;GO:0007194:negative regulation of adenylate cyclase activity;GO:0043271:negative regulation of ion transport;GO:0043267:neg…	GO:0032279:asymmetric synapse;GO:0016323:basolateral plasma membrane;GO:0005737:cytoplasm;GO:0009898:cytoplasmic side of plasma membrane;GO:0005856:cytoskeleton;GO:0030425:dendrite;GO:0032590:dendrite membrane;GO:0043198:dendritic shaft;GO:0043197:dendritic spine;GO:0032591:dendritic spine membrane;GO:0060076:excitatory synapse;GO:0031527:filopodium membrane;GO:0045121:membrane raft;GO:0043025:ne…	GO:0003779:actin binding;GO:0008179:adenylate cyclase binding;GO:0031698:beta-2 adrenergic receptor binding;GO:0045296:cadherin binding;GO:0005516:calmodulin binding;GO:0001664:G-protein coupled receptor binding;GO:0050811:GABA receptor binding;GO:0035254:glutamate receptor binding;GO:0019900:kinase binding;GO:0060090:binding, bridging;GO:0019904:protein domain specific binding;GO:0034237:protein…	K16522	-
ENSMUSG00000048895	4444.62	-0.537617	0.0460677	-11.6702	1.81072e-31	2.27906e-29	11	80367849	80372010	+	Cdk5r1	cyclin-dependent kinase 5%2C regulatory subunit 1 (p35) [Source:MGI Symbol%3BAcc:MGI:101764]	GO:0007411:axon guidance;GO:0007413:axonal fasciculation;GO:0007420:brain development;GO:0021549:cerebellum development;GO:0021799:cerebral cortex radially oriented cell migration;GO:0009792:embryo development ending in birth or egg hatching;GO:0048013:ephrin receptor signaling pathway;GO:0007213:G-protein coupled acetylcholine receptor signaling pathway;GO:0070315:G1 to G0 transition involved in…	GO:0030424:axon;GO:0043292:contractile fiber;GO:0005737:cytoplasm;GO:0005829:cytosol;GO:0030425:dendrite;GO:0043197:dendritic spine;GO:0030426:growth cone;GO:0043231:intracellular membrane-bounded organelle;GO:0016020:membrane;GO:0031594:neuromuscular junction;GO:0043025:neuronal cell body;GO:0005654:nucleoplasm;GO:0005634:nucleus;GO:0043204:perikaryon;GO:0048471:perinuclear region of cytoplasm;G…	GO:0003779:actin binding;GO:0051015:actin filament binding;GO:0045296:cadherin binding;GO:0005509:calcium ion binding;GO:0061575:cyclin-dependent protein serine/threonine kinase activator activity;GO:0008092:cytoskeletal protein binding;GO:0046875:ephrin receptor binding;GO:0051879:Hsp90 protein binding;GO:0035255:ionotropic glutamate receptor binding;GO:0016301:kinase activity;GO:0002020:proteas…	K11716	;ko05010 Alzheimer disease;ko05022 Pathways of neurodegeneration - multiple diseases;ko05030 Cocaine addiction;
ENSMUSG00000025498	194.596	3.88704	0.333938	11.64	2.58026e-31	3.22681e-29	7	140842619	140846394	-	Irf7	interferon regulatory factor 7 [Source:MGI Symbol%3BAcc:MGI:1859212]	GO:0051607:defense response to virus;GO:0002376:immune system process;GO:0016064:immunoglobulin mediated immune response;GO:0032727:positive regulation of interferon-alpha production;GO:0032728:positive regulation of interferon-beta production;GO:0045944:positive regulation of transcription from RNA polymerase II promoter;GO:0045893:positive regulation of transcription, DNA-templated;GO:0032481:p…	GO:0005737:cytoplasm;GO:0005829:cytosol;GO:0005654:nucleoplasm;GO:0005634:nucleus;	GO:0000987:core promoter proximal region sequence-specific DNA binding;GO:0003677:DNA binding;GO:0000981:sequence-specific DNA binding RNA polymerase II transcription factor activity;GO:0000978:RNA polymerase II core promoter proximal region sequence-specific DNA binding;	K09447	;ko04620 Toll-like receptor signaling pathway;ko04621 NOD-like receptor signaling pathway;ko04622 RIG-I-like receptor signaling pathway;ko04623 Cytosolic DNA-sensing pathway;ko05160 Hepatitis C;ko05161 Hepatitis B;ko05162 Measles;ko05164 Influenza A;ko05167 Kaposi sarcoma-associated herpesvirus infection;ko05168 Herpes simplex virus 1 infection;ko05169 Epstein-Barr virus infection;ko05203 Viral c…
ENSMUSG00000022973	5672.23	-0.504586	0.0435233	-11.5935	4.4474e-31	5.52639e-29	16	90732980	90808196	-	Synj1	synaptojanin 1 [Source:MGI Symbol%3BAcc:MGI:1354961]	GO:0007420:brain development;GO:0046855:inositol phosphate dephosphorylation;GO:0007612:learning;GO:0006836:neurotransmitter transport;GO:0046856:phosphatidylinositol dephosphorylation;GO:0046488:phosphatidylinositol metabolic process;GO:0048015:phosphatidylinositol-mediated signaling;GO:0014015:positive regulation of gliogenesis;GO:0048260:positive regulation of receptor-mediated endocytosis;GO:…	GO:0030118:clathrin coat;GO:0030132:clathrin coat of coated pit;GO:0005737:cytoplasm;GO:0030117:membrane coat;GO:0043005:neuron projection;GO:0048471:perinuclear region of cytoplasm;GO:0098794:postsynapse;GO:0098793:presynapse;GO:0032991:macromolecular complex;GO:0097060:synaptic membrane;GO:0043195:terminal bouton;GO:0012506:vesicle membrane;	GO:1990175:EH domain binding;GO:0052658:inositol-1,4,5-trisphosphate 5-phosphatase activity;GO:0034595:phosphatidylinositol phosphate 5-phosphatase activity;GO:0004438:phosphatidylinositol-3-phosphatase activity;GO:0004439:phosphatidylinositol-4,5-bisphosphate 5-phosphatase activity;GO:0043812:phosphatidylinositol-4-phosphate phosphatase activity;GO:0008022:protein C-terminus binding;GO:0044877:m…	K01099	;ko00562 Inositol phosphate metabolism;ko01100 Metabolic pathways;ko04070 Phosphatidylinositol signaling system;
ENSMUSG00000029752	2302.86	0.676625	0.0583815	11.5897	4.64664e-31	5.73742e-29	6	7675169	7693254	-	Asns	asparagine synthetase [Source:MGI Symbol%3BAcc:MGI:1350929]	GO:0006529:asparagine biosynthetic process;GO:0042149:cellular response to glucose starvation;GO:0032870:cellular response to hormone stimulus;GO:0006541:glutamine metabolic process;GO:0070981:L-asparagine biosynthetic process;GO:0001889:liver development;GO:0043066:negative regulation of apoptotic process;GO:0045931:positive regulation of mitotic cell cycle;GO:0043200:response to amino acid;GO:0…	GO:0005829:cytosol;	GO:0004066:asparagine synthase (glutamine-hydrolyzing) activity;GO:0005524:ATP binding;GO:0042802:identical protein binding;	K01953	;ko00250 Alanine, aspartate and glutamate metabolism;ko01100 Metabolic pathways;ko01110 Biosynthesis of secondary metabolites;ko01230 Biosynthesis of amino acids;
ENSMUSG00000001383	2014.87	-0.657929	0.05686	-11.571	5.77804e-31	7.08955e-29	18	36926929	36932719	+	Zmat2	zinc finger%2C matrin type 2 [Source:MGI Symbol%3BAcc:MGI:1913742]	GO:0000398:mRNA splicing, via spliceosome;	GO:0005634:nucleus;GO:0071005:U2-type precatalytic spliceosome;GO:0046540:U4/U6 x U5 tri-snRNP complex;	GO:0003677:DNA binding;GO:0008270:zinc ion binding;	K12848	;ko03040 Spliceosome;
ENSMUSG00000024617	35439	-0.70299	0.0609976	-11.5249	9.88513e-31	1.20531e-28	18	61058690	61121224	+	Camk2a	calcium/calmodulin-dependent protein kinase II alpha [Source:MGI Symbol%3BAcc:MGI:88256]	GO:0038166:angiotensin-activated signaling pathway;GO:0006816:calcium ion transport;GO:0048813:dendrite morphogenesis;GO:0060996:dendritic spine development;GO:0000082:G1/S transition of mitotic cell cycle;GO:0035235:ionotropic glutamate receptor signaling pathway;GO:0051346:negative regulation of hydrolase activity;GO:0018105:peptidyl-serine phosphorylation;GO:1990443:peptidyl-threonine autophos…	GO:0030424:axon;GO:0005954:calcium- and calmodulin-dependent protein kinase complex;GO:0005737:cytoplasm;GO:0005829:cytosol;GO:0030425:dendrite;GO:0032839:dendrite cytoplasm;GO:0043197:dendritic spine;GO:0016020:membrane;GO:0005739:mitochondrion;GO:0043005:neuron projection;GO:0043025:neuronal cell body;GO:0005634:nucleus;GO:0014069:postsynaptic density;	GO:0005524:ATP binding;GO:0009931:calcium-dependent protein serine/threonine kinase activity;GO:0005516:calmodulin binding;GO:0004683:calmodulin-dependent protein kinase activity;GO:0035254:glutamate receptor binding;GO:0032794:GTPase activating protein binding;GO:0042802:identical protein binding;GO:0016301:kinase activity;GO:0046872:metal ion binding;GO:0042803:protein homodimerization activity…	K04515	;ko04012 ErbB signaling pathway;ko04020 Calcium signaling pathway;ko04024 cAMP signaling pathway;ko04066 HIF-1 signaling pathway;ko04114 Oocyte meiosis;ko04217 Necroptosis;ko04261 Adrenergic signaling in cardiomyocytes;ko04310 Wnt signaling pathway;ko04360 Axon guidance;ko04713 Circadian entrainment;ko04720 Long-term potentiation;ko04722 Neurotrophin signaling pathway;ko04725 Cholinergic synapse;…
ENSMUSG00000070493	1673.49	-0.743602	0.0649346	-11.4515	2.30983e-30	2.79891e-28	5	129909997	129916311	-	Chchd2	coiled-coil-helix-coiled-coil-helix domain containing 2 [Source:MGI Symbol%3BAcc:MGI:1261428]	GO:0034599:cellular response to oxidative stress;GO:0007005:mitochondrion organization;GO:0045944:positive regulation of transcription from RNA polymerase II promoter;GO:1900037:regulation of cellular response to hypoxia;	GO:0005758:mitochondrial intermembrane space;GO:0005739:mitochondrion;GO:0005634:nucleus;	GO:0043565:sequence-specific DNA binding;	-	-
ENSMUSG00000051111	1270.02	-0.713045	0.0624189	-11.4235	3.18994e-30	3.84151e-28	13	96091102	96269085	-	Sv2c	synaptic vesicle glycoprotein 2c [Source:MGI Symbol%3BAcc:MGI:1922459]	GO:0007268:synaptic transmission;GO:0006836:neurotransmitter transport;	GO:0016021:integral component of membrane;GO:0030285:integral component of synaptic vesicle membrane;GO:0043005:neuron projection;GO:0008021:synaptic vesicle;GO:0030672:synaptic vesicle membrane;	GO:0022857:transmembrane transporter activity;	K06258	;ko04512 ECM-receptor interaction;
ENSMUSG00000022636	3274.14	-0.831792	0.0731002	-11.3788	5.33326e-30	6.38322e-28	16	52069359	52274437	-	Alcam	activated leukocyte cell adhesion molecule [Source:MGI Symbol%3BAcc:MGI:1313266]	GO:0002250:adaptive immune response;GO:0048846:axon extension involved in axon guidance;GO:0007411:axon guidance;GO:0007155:cell adhesion;GO:0007157:heterophilic cell-cell adhesion via plasma membrane cell adhesion molecules;GO:0008045:motor neuron axon guidance;GO:1990138:neuron projection extension;GO:0031290:retinal ganglion cell axon guidance;	GO:0030424:axon;GO:0030425:dendrite;GO:0009897:external side of plasma membrane;GO:0001772:immunological synapse;GO:0005887:integral component of plasma membrane;GO:0031226:intrinsic component of plasma membrane;GO:0043025:neuronal cell body;GO:0042101:T cell receptor complex;	GO:0042802:identical protein binding;	K06547	;ko04514 Cell adhesion molecules;
ENSMUSG00000034993	1050.6	0.769731	0.0678683	11.3415	8.16977e-30	9.71854e-28	11	101349571	101357056	-	Vat1	vesicle amine transport 1 [Source:MGI Symbol%3BAcc:MGI:1349450]	GO:0010637:negative regulation of mitochondrial fusion;	GO:0005741:mitochondrial outer membrane;	GO:0016491:oxidoreductase activity;GO:0008270:zinc ion binding;	-	-
ENSMUSG00000008658	3832.93	-0.705586	0.0622526	-11.3342	8.88054e-30	1.05e-27	16	5703219	7229390	+	Rbfox1	RNA binding protein%2C fox-1 homolog (C. elegans) 1 [Source:MGI Symbol%3BAcc:MGI:1926224]	GO:0006397:mRNA processing;GO:0007399:nervous system development;GO:0050885:neuromuscular process controlling balance;GO:0000381:regulation of alternative mRNA splicing, via spliceosome;GO:2001014:regulation of skeletal muscle cell differentiation;GO:0008380:RNA splicing;	GO:0005737:cytoplasm;GO:0010494:cytoplasmic stress granule;GO:0097165:nuclear stress granule;GO:0005654:nucleoplasm;GO:0005634:nucleus;GO:0005802:trans-Golgi network;	GO:0003730:mRNA 3'-UTR binding;GO:0003729:mRNA binding;GO:0008022:protein C-terminus binding;GO:0003723:RNA binding;	K14946	-
ENSMUSG00000029605	74.0153	3.524	0.312045	11.2933	1.41684e-29	1.66513e-27	5	120950700	120962228	+	Oas1b	2'-5' oligoadenylate synthetase 1B [Source:MGI Symbol%3BAcc:MGI:97430]	GO:0051607:defense response to virus;GO:0045087:innate immune response;GO:0045071:negative regulation of viral genome replication;GO:0060700:regulation of ribonuclease activity;GO:0009615:response to virus;	GO:0005829:cytosol;GO:0005789:endoplasmic reticulum membrane;GO:0016021:integral component of membrane;GO:0016020:membrane;GO:0005654:nucleoplasm;	GO:0001730:2'-5'-oligoadenylate synthetase activity;GO:0003725:double-stranded RNA binding;	K14216	;ko04621 NOD-like receptor signaling pathway;ko05160 Hepatitis C;ko05162 Measles;ko05164 Influenza A;ko05168 Herpes simplex virus 1 infection;ko05169 Epstein-Barr virus infection;ko05171 Coronavirus disease - COVID-19;
ENSMUSG00000026202	5441.67	-0.578008	0.0513054	-11.266	1.931e-29	2.2558e-27	1	75190872	75196509	-	Tuba4a	tubulin%2C alpha 4A [Source:MGI Symbol%3BAcc:MGI:1095410]	GO:0000226:microtubule cytoskeleton organization;GO:0000278:mitotic cell cycle;GO:0007017:microtubule-based process;	GO:0005737:cytoplasm;GO:0005874:microtubule;GO:0005856:cytoskeleton;GO:0005829:cytosol;GO:0070062:extracellular exosome;GO:0005576:extracellular region;GO:0015630:microtubule cytoskeleton;	GO:0005525:GTP binding;GO:0005200:structural constituent of cytoskeleton;GO:0019901:protein kinase binding;	K07374	;ko04145 Phagosome;ko04210 Apoptosis;ko04530 Tight junction;ko04540 Gap junction;ko05010 Alzheimer disease;ko05012 Parkinson disease;ko05014 Amyotrophic lateral sclerosis;ko05016 Huntington disease;ko05020 Prion disease;ko05022 Pathways of neurodegeneration - multiple diseases;ko05130 Pathogenic Escherichia coli infection;ko05132 Salmonella infection;
ENSMUSG00000017978	1228.14	-0.845763	0.0751168	-11.2593	2.08411e-29	2.42017e-27	6	23262772	23839420	-	Cadps2	Ca2+-dependent activator protein for secretion 2 [Source:MGI Symbol%3BAcc:MGI:2443963]	GO:0009267:cellular response to starvation;GO:1990504:dense core granule exocytosis;GO:0006887:exocytosis;GO:0061484:hematopoietic stem cell homeostasis;GO:0045921:positive regulation of exocytosis;GO:0015031:protein transport;GO:0016082:synaptic vesicle priming;GO:0050432:catecholamine secretion;GO:0045956:positive regulation of calcium ion-dependent exocytosis;GO:0045055:regulated secretory pat…	GO:0031410:cytoplasmic vesicle;GO:0030659:cytoplasmic vesicle membrane;GO:0043231:intracellular membrane-bounded organelle;GO:0005654:nucleoplasm;GO:0045211:postsynaptic membrane;GO:0098793:presynapse;GO:0042734:presynaptic membrane;GO:0031045:dense core granule;	GO:0008289:lipid binding;GO:0046872:metal ion binding;GO:0005509:calcium ion binding;GO:0005546:phosphatidylinositol-4,5-bisphosphate binding;GO:0019901:protein kinase binding;	-	-
ENSMUSG00000020948	827.083	0.766662	0.0681833	11.2441	2.4752e-29	2.85732e-27	12	64985607	65012308	-	Klhl28	kelch-like 28 [Source:MGI Symbol%3BAcc:MGI:1913939]	-	-	-	K10464	-
ENSMUSG00000026104	1026.58	2.45114	0.218386	11.2239	3.11309e-29	3.57254e-27	1	52158599	52201024	+	Stat1	signal transducer and activator of transcription 1 [Source:MGI Symbol%3BAcc:MGI:103063]	GO:0006919:activation of cysteine-type endopeptidase activity involved in apoptotic process;GO:0008015:blood circulation;GO:0071345:cellular response to cytokine stimulus;GO:0032869:cellular response to insulin stimulus;	GO:0030424:axon;GO:0000785:chromatin;GO:0005737:cytoplasm;GO:0005829:cytosol;	GO:0031730:CCR5 chemokine receptor binding;GO:0003677:DNA binding;GO:0003700:sequence-specific DNA binding transcription factor activity;GO:0000981:sequence-specific DNA binding RNA polymerase II transcription factor activity;	K11220	;ko04062 Chemokine signaling pathway;ko04217 Necroptosis;ko04380 Osteoclast differentiation;ko04620 Toll-like receptor signaling pathway;ko04621 NOD-like receptor signaling pathway;ko04625 C-type lectin receptor signaling pathway;ko04630 JAK-STAT signaling pathway;ko04658 Th1 and Th2 cell differentiation;ko04659 Th17 cell differentiation;ko04917 Prolactin signaling pathway;ko04919 Thyroid hormone…
ENSMUSG00000021379	1802.88	-0.515249	0.0462314	-11.145	7.57414e-29	8.64117e-27	13	48414704	48419502	+	Id4	inhibitor of DNA binding 4 [Source:MGI Symbol%3BAcc:MGI:99414]	GO:0007420:brain development;GO:0030154:cell differentiation;GO:0034613:cellular protein localization;GO:0022010:central nervous system myelination;GO:0021895:cerebral cortex neuron differentiation;GO:0032922:circadian regulation of gene expression;GO:0007623:circadian rhythm;GO:0045444:fat cell differentiation;GO:0000082:G1/S transition of mitotic cell cycle;GO:0021766:hippocampus development;GO…	GO:0005737:cytoplasm;GO:0005654:nucleoplasm;GO:0005634:nucleus;	GO:0046983:protein dimerization activity;GO:0061629:RNA polymerase II sequence-specific DNA binding transcription factor binding;	K17695	;ko04350 TGF-beta signaling pathway;ko04550 Signaling pathways regulating pluripotency of stem cells;
ENSMUSG00000025743	3888.97	0.537414	0.0482225	11.1445	7.61983e-29	8.64275e-27	4	130519848	130553630	+	Sdc3	syndecan 3 [Source:MGI Symbol%3BAcc:MGI:1349163]	GO:0007155:cell adhesion;GO:0016477:cell migration;GO:0030334:regulation of cell migration;	GO:0030424:axon;GO:0009986:cell surface;GO:0005796:Golgi lumen;GO:0016021:integral component of membrane;GO:0016020:membrane;GO:0044393:microspike;GO:0043005:neuron projection;GO:0005886:plasma membrane;GO:0032991:macromolecular complex;	GO:0042802:identical protein binding;	K16337	;ko04514 Cell adhesion molecules;
ENSMUSG00000071302	542.457	0.980078	0.0879484	11.1438	7.67856e-29	8.65902e-27	8	129942835	129960887	-	2610044O15Rik8	RIKEN cDNA 2610044O15 gene [Source:MGI Symbol%3BAcc:MGI:1919389]	GO:0030154:cell differentiation;GO:0043433:negative regulation of sequence-specific DNA binding transcription factor activity;GO:0045668:negative regulation of osteoblast differentiation;GO:0000122:negative regulation of transcription from RNA polymerase II promoter;GO:0006357:regulation of transcription from RNA polymerase II promoter;	GO:0005634:nucleus;	GO:0003682:chromatin binding;GO:0000981:sequence-specific DNA binding RNA polymerase II transcription factor activity;GO:0042826:histone deacetylase binding;GO:0046872:metal ion binding;GO:0000978:RNA polymerase II core promoter proximal region sequence-specific DNA binding;GO:0001227:RNA polymerase II transcription regulatory region sequence-specific DNA binding transcription factor activity inv…	K09228	;ko05168 Herpes simplex virus 1 infection;
ENSMUSG00000010755	1209.71	0.81973	0.0736118	11.1359	8.3937e-29	9.41108e-27	7	143110967	143153827	-	Cars	cysteinyl-tRNA synthetase [Source:MGI Symbol%3BAcc:MGI:1351477]	GO:0006423:cysteinyl-tRNA aminoacylation;	GO:0005737:cytoplasm;GO:0005829:cytosol;	GO:0005524:ATP binding;GO:0004817:cysteine-tRNA ligase activity;GO:0042802:identical protein binding;GO:0046872:metal ion binding;GO:0042803:protein homodimerization activity;GO:0000049:tRNA binding;	K01883	;ko00970 Aminoacyl-tRNA biosynthesis;
ENSMUSG00000040570	1045.65	0.786124	0.0706211	11.1316	8.80668e-29	9.81769e-27	5	8540334	8672952	-	Rundc3b	RUN domain containing 3B [Source:MGI Symbol%3BAcc:MGI:2685286]	-	-	-	K05659	;ko02010 ABC transporters;ko04976 Bile secretion;
ENSMUSG00000039789	601.14	0.832115	0.0748458	11.1177	1.02855e-28	1.14012e-26	16	3676185	3702425	-	Zfp597	zinc finger protein 597 [Source:MGI Symbol%3BAcc:MGI:1918313]	GO:0006357:regulation of transcription from RNA polymerase II promoter;	GO:0005634:nucleus;	GO:0001228:RNA polymerase II transcription regulatory region sequence-specific DNA binding transcription factor activity involved in positive regulation of transcription;GO:0046872:metal ion binding;GO:0000978:RNA polymerase II core promoter proximal region sequence-specific DNA binding;	K09228	;ko05168 Herpes simplex virus 1 infection;
ENSMUSG00000055817	1448.46	0.566122	0.0509311	11.1154	1.0553e-28	1.16315e-26	17	84013592	84128945	+	Mta3	metastasis associated 3 [Source:MGI Symbol%3BAcc:MGI:2151172]	GO:0016575:histone deacetylation;GO:0000122:negative regulation of transcription from RNA polymerase II promoter;GO:0045892:negative regulation of transcription, DNA-templated;GO:0008284:positive regulation of cell proliferation;GO:0010971:positive regulation of G2/M transition of mitotic cell cycle;	GO:0005737:cytoplasm;GO:0043231:intracellular membrane-bounded organelle;GO:0005654:nucleoplasm;GO:0005634:nucleus;GO:0016581:NuRD complex;	GO:0003682:chromatin binding;GO:0042826:histone deacetylase binding;GO:0044877:macromolecular complex binding;GO:0061629:RNA polymerase II sequence-specific DNA binding transcription factor binding;GO:0043565:sequence-specific DNA binding;GO:0003713:transcription coactivator activity;GO:0003714:transcription corepressor activity;GO:0008270:zinc ion binding;	K11660	-
ENSMUSG00000024298	3049.38	0.539494	0.048567	11.1082	1.14397e-28	1.2538e-26	17	32984470	33007261	-	Zfp871	zinc finger protein 871 [Source:MGI Symbol%3BAcc:MGI:1921793]	-	-	-	K09228	;ko05168 Herpes simplex virus 1 infection;
ENSMUSG00000027002	9121.85	-0.558832	0.0503126	-11.1072	1.15748e-28	1.26152e-26	2	80330856	80411724	-	Nckap1	NCK-associated protein 1 [Source:MGI Symbol%3BAcc:MGI:1355333]	GO:0045176:apical protein localization;GO:0045175:basal protein localization;GO:0016477:cell migration;GO:0042074:cell migration involved in gastrulation;GO:0000902:cell morphogenesis;GO:0030031:cell projection assembly;GO:0030866:cortical actin cytoskeleton organization;GO:0010172:embryonic body morphogenesis;GO:0048617:embryonic foregut morphogenesis;GO:0035050:embryonic heart tube development;…	GO:0031941:filamentous actin;GO:0016021:integral component of membrane;GO:0030027:lamellipodium;GO:0031258:lamellipodium membrane;GO:0098794:postsynapse;GO:0001726:ruffle;GO:0031209:SCAR complex;GO:0005829:cytosol;	GO:0005096:GTPase activator activity;GO:0030295:protein kinase activator activity;GO:0044877:macromolecular complex binding;	K05750	;ko04810 Regulation of actin cytoskeleton;ko05130 Pathogenic Escherichia coli infection;ko05132 Salmonella infection;
ENSMUSG00000018765	2710.49	0.490895	0.0442737	11.0877	1.43897e-28	1.55961e-26	11	69523816	69544123	+	Fxr2	fragile X mental retardation%2C autosomal homolog 2 [Source:MGI Symbol%3BAcc:MGI:1346074]	GO:0017148:negative regulation of translation;GO:0001934:positive regulation of protein phosphorylation;GO:2001022:positive regulation of response to DNA damage stimulus;GO:0045727:positive regulation of translation;GO:0000381:regulation of alternative mRNA splicing, via spliceosome;GO:0051489:regulation of filopodium assembly;GO:0043488:regulation of mRNA stability;	GO:0030424:axon;GO:0005737:cytoplasm;GO:0036464:cytoplasmic ribonucleoprotein granule;GO:0005829:cytosol;GO:0022625:cytosolic large ribosomal subunit;GO:1902737:dendritic filopodium;GO:0043197:dendritic spine;GO:0044326:dendritic spine neck;GO:0030426:growth cone;GO:0016020:membrane;GO:0043025:neuronal cell body;GO:0005634:nucleus;GO:0005844:polysome;GO:0014069:postsynaptic density;GO:0098793:pre…	GO:0042802:identical protein binding;GO:0003730:mRNA 3'-UTR binding;GO:0046982:protein heterodimerization activity;GO:0042803:protein homodimerization activity;GO:0003723:RNA binding;GO:0045182:translation regulator activity;	K15516	;ko03013 RNA transport;
ENSMUSG00000028410	3477.55	-0.48969	0.0444172	-11.0248	2.90198e-28	3.12788e-26	4	40722150	40737149	+	Dnaja1	DnaJ heat shock protein family (Hsp40) member A1 [Source:MGI Symbol%3BAcc:MGI:1270129]	GO:0030521:androgen receptor signaling pathway;GO:0042769:DNA damage response, detection of DNA damage;GO:0030317:sperm motility;GO:0043066:negative regulation of apoptotic process;GO:1903748:negative regulation of establishment of protein localization to mitochondrion;GO:0043508:negative regulation of JUN kinase activity;GO:0031397:negative regulation of protein ubiquitination;GO:0043065:positiv…	GO:0005829:cytosol;GO:0005783:endoplasmic reticulum;GO:0016020:membrane;GO:0015630:microtubule cytoskeleton;GO:0005739:mitochondrion;GO:0005634:nucleus;GO:0048471:perinuclear region of cytoplasm;	GO:0005524:ATP binding;GO:0001671:ATPase activator activity;GO:0055131:C3HC4-type RING finger domain binding;GO:0051087:chaperone binding;GO:0001664:G-protein coupled receptor binding;GO:0030544:Hsp70 protein binding;GO:0050750:low-density lipoprotein particle receptor binding;GO:0046872:metal ion binding;GO:0030957:Tat protein binding;GO:0031625:ubiquitin protein ligase binding;GO:0051082:unfold…	K09502	;ko04141 Protein processing in endoplasmic reticulum;
ENSMUSG00000060938	3094.89	0.51176	0.0466059	10.9806	4.73795e-28	5.07872e-26	11	68792409	68797815	+	Rpl26	ribosomal protein L26 [Source:MGI Symbol%3BAcc:MGI:106022]	GO:0071480:cellular response to gamma radiation;GO:0034644:cellular response to UV;GO:0002181:cytoplasmic translation;GO:0006977:DNA damage response, signal transduction by p53 class mediator resulting in cell cycle arrest;GO:1902164:positive regulation of DNA damage response, signal transduction by p53 class mediator resulting in transcription of p21 class mediator;GO:1902167:positive regulation…	GO:0005737:cytoplasm;GO:0005829:cytosol;GO:0022625:cytosolic large ribosomal subunit;GO:0022626:cytosolic ribosome;GO:0070062:extracellular exosome;GO:0016020:membrane;GO:0005730:nucleolus;GO:0005654:nucleoplasm;	GO:0048027:mRNA 5'-UTR binding;GO:0003723:RNA binding;GO:0003735:structural constituent of ribosome;	K02898	;ko03010 Ribosome;ko05171 Coronavirus disease - COVID-19;
ENSMUSG00000032399	7892.91	0.385419	0.035125	10.9728	5.16631e-28	5.50762e-26	9	64080657	64085948	+	Rpl4	ribosomal protein L4 [Source:MGI Symbol%3BAcc:MGI:1915141]	GO:0045773:positive regulation of axon extension;GO:0050772:positive regulation of axonogenesis;GO:0006412:translation;	GO:0031672:A band;GO:0005829:cytosol;GO:0022625:cytosolic large ribosomal subunit;GO:0022626:cytosolic ribosome;GO:0015934:large ribosomal subunit;GO:0005634:nucleus;GO:0014069:postsynaptic density;GO:0005791:rough endoplasmic reticulum;GO:0005840:ribosome;	GO:0008097:5S rRNA binding;GO:0003723:RNA binding;GO:0003735:structural constituent of ribosome;	K02930	;ko03010 Ribosome;ko05171 Coronavirus disease - COVID-19;
ENSMUSG00000025403	520.617	0.964854	0.0881518	10.9454	6.99345e-28	7.41496e-26	10	127352992	127358313	-	Shmt2	serine hydroxymethyltransferase 2 (mitochondrial) [Source:MGI Symbol%3BAcc:MGI:1277989]	GO:0046655:folic acid metabolic process;GO:0006545:glycine biosynthetic process;GO:0019264:glycine biosynthetic process from serine;GO:0006544:glycine metabolic process;GO:0006564:L-serine biosynthetic process;GO:0006565:L-serine catabolic process;GO:0006563:L-serine metabolic process;GO:0006730:one-carbon metabolic process;GO:0008284:positive regulation of cell proliferation;GO:0051289:protein h…	GO:0070552:BRISC complex;GO:0005737:cytoplasm;GO:0005829:cytosol;GO:0015630:microtubule cytoskeleton;GO:0005743:mitochondrial inner membrane;GO:0005758:mitochondrial intermembrane space;GO:0005759:mitochondrial matrix;GO:0042645:mitochondrial nucleoid;GO:0005739:mitochondrion;GO:0005634:nucleus;	GO:0016597:amino acid binding;GO:0003682:chromatin binding;GO:0050897:cobalt ion binding;GO:0004372:glycine hydroxymethyltransferase activity;GO:0042802:identical protein binding;GO:0008732:L-allo-threonine aldolase activity;GO:0048027:mRNA 5'-UTR binding;GO:0042803:protein homodimerization activity;GO:0030170:pyridoxal phosphate binding;GO:0070905:serine binding;GO:0000900:translation repressor …	K00600	;ko00260 Glycine, serine and threonine metabolism;ko00460 Cyanoamino acid metabolism;ko00630 Glyoxylate and dicarboxylate metabolism;ko00670 One carbon pool by folate;ko00680 Methane metabolism;ko01100 Metabolic pathways;ko01110 Biosynthesis of secondary metabolites;ko01120 Microbial metabolism in diverse environments;ko01200 Carbon metabolism;ko01230 Biosynthesis of amino acids;ko01240 Biosynthe…
ENSMUSG00000039601	3401.65	-0.439061	0.0401554	-10.934	7.9249e-28	8.35713e-26	17	44112242	44350407	+	Rcan2	regulator of calcineurin 2 [Source:MGI Symbol%3BAcc:MGI:1858219]	GO:0033173:calcineurin-NFAT signaling cascade;GO:0019722:calcium-mediated signaling;GO:0031987:locomotion involved in locomotory behavior;GO:0007219:Notch signaling pathway;GO:0006979:response to oxidative stress;GO:0007614:short-term memory;	GO:0005737:cytoplasm;GO:0005634:nucleus;	GO:0008597:calcium-dependent protein serine/threonine phosphatase regulator activity;GO:0003676:nucleic acid binding;	K17903	;ko04919 Thyroid hormone signaling pathway;
ENSMUSG00000017639	6815.57	0.41903	0.0383347	10.9309	8.20739e-28	8.6085e-26	11	79482038	79588849	+	Rab11fip4	RAB11 family interacting protein 4 (class II) [Source:MGI Symbol%3BAcc:MGI:2442920]	GO:0007049:cell cycle;GO:0051301:cell division;GO:0032456:endocytic recycling;GO:0032465:regulation of cytokinesis;	GO:0032154:cleavage furrow;GO:0030139:endocytic vesicle;GO:0005768:endosome;GO:0030496:midbody;GO:0055038:recycling endosome membrane;	GO:0005509:calcium ion binding;GO:0042803:protein homodimerization activity;GO:0031267:small GTPase binding;	K12485	;ko04144 Endocytosis;
ENSMUSG00000062151	1062.03	-0.966651	0.0889222	-10.8707	1.589e-27	1.65774e-25	9	73386704	73876248	-	Unc13c	unc-13 homolog C [Source:MGI Symbol%3BAcc:MGI:2149021]	GO:0007268:synaptic transmission;GO:0035556:intracellular signal transduction;GO:0031914:negative regulation of synaptic plasticity;GO:0007528:neuromuscular junction development;GO:0035249:synaptic transmission, glutamatergic;GO:0016081:synaptic vesicle docking;GO:0016079:synaptic vesicle exocytosis;GO:0016188:synaptic vesicle maturation;GO:0016082:synaptic vesicle priming;	GO:0044305:calyx of Held;GO:0031594:neuromuscular junction;GO:0005886:plasma membrane;GO:0098793:presynapse;GO:0042734:presynaptic membrane;GO:0030672:synaptic vesicle membrane;GO:0043195:terminal bouton;	GO:0005509:calcium ion binding;GO:0005516:calmodulin binding;GO:0019992:diacylglycerol binding;GO:0001566:non-kinase phorbol ester receptor activity;GO:0005543:phospholipid binding;GO:0019905:syntaxin binding;GO:0017075:syntaxin-1 binding;	K15293	;ko04721 Synaptic vesicle cycle;
ENSMUSG00000054072	98.5968	2.29318	0.211407	10.8472	2.05524e-27	2.13275e-25	18	60509099	60525706	+	Iigp1	interferon inducible GTPase 1 [Source:MGI Symbol%3BAcc:MGI:1926259]	GO:0035458:cellular response to interferon-beta;GO:0019221:cytokine-mediated signaling pathway;GO:0006952:defense response;GO:0050829:defense response to Gram-negative bacterium;GO:0042832:defense response to protozoan;GO:0045087:innate immune response;GO:0010506:regulation of autophagy;GO:0009617:response to bacterium;	GO:0005789:endoplasmic reticulum membrane;GO:0032580:Golgi cisterna membrane;GO:0031965:nuclear membrane;GO:0020005:symbiont-containing vacuole membrane;	GO:0019003:GDP binding;GO:0005525:GTP binding;GO:0003924:GTPase activity;GO:0042802:identical protein binding;	-	-
ENSMUSG00000021690	1505.59	0.805105	0.0743258	10.8321	2.42485e-27	2.50299e-25	13	93566609	93636316	-	Jmy	junction-mediating and regulatory protein [Source:MGI Symbol%3BAcc:MGI:1913096]	GO:0070060:'de novo' actin filament nucleation;GO:0070358:actin polymerization-dependent cell motility;GO:0034314:Arp2/3 complex-mediated actin nucleation;GO:0006281:DNA repair;GO:0072332:intrinsic apoptotic signaling pathway by p53 class mediator;GO:0043065:positive regulation of apoptotic process;GO:0051091:positive regulation of sequence-specific DNA binding transcription factor activity;GO:00…	GO:0031252:cell leading edge;GO:0005737:cytoplasm;GO:0005856:cytoskeleton;GO:0005634:nucleus;	GO:0003779:actin binding;GO:0071933:Arp2/3 complex binding;GO:0003713:transcription coactivator activity;	-	-
ENSMUSG00000058254	13923.5	-0.461906	0.0426988	-10.8178	2.83574e-27	2.91171e-25	X	10351397	10462844	+	Tspan7	tetraspanin 7 [Source:MGI Symbol%3BAcc:MGI:1298407]	-	GO:0005887:integral component of plasma membrane;	-	K06571	;ko05202 Transcriptional misregulation in cancer;
ENSMUSG00000006273	9668.29	-0.494791	0.0457552	-10.8139	2.95891e-27	3.02228e-25	8	69541298	69566363	+	Atp6v1b2	ATPase%2C H+ transporting%2C lysosomal V1 subunit B2 [Source:MGI Symbol%3BAcc:MGI:109618]	GO:0046034:ATP metabolic process;GO:1902600:hydrogen ion transmembrane transport;	GO:0016324:apical plasma membrane;GO:0005737:cytoplasm;GO:0005829:cytosol;GO:0016021:integral component of membrane;GO:0043231:intracellular membrane-bounded organelle;GO:0042470:melanosome;GO:0005902:microvillus;GO:0043209:myelin sheath;GO:0005886:plasma membrane;GO:0001726:ruffle;GO:0000221:vacuolar proton-transporting V-type ATPase, V1 domain;	GO:0005524:ATP binding;GO:0016787:hydrolase activity;	K02147	;ko00190 Oxidative phosphorylation;ko01100 Metabolic pathways;ko04145 Phagosome;ko04150 mTOR signaling pathway;ko04721 Synaptic vesicle cycle;ko04966 Collecting duct acid secretion;ko05110 Vibrio cholerae infection;ko05120 Epithelial cell signaling in Helicobacter pylori infection;ko05165 Human papillomavirus infection;ko05323 Rheumatoid arthritis;
ENSMUSG00000005034	9182.24	-0.501058	0.0463861	-10.8019	3.37144e-27	3.4257e-25	3	146435329	146518745	-	Prkacb	protein kinase%2C cAMP dependent%2C catalytic%2C beta [Source:MGI Symbol%3BAcc:MGI:97594]	GO:0006468:protein phosphorylation;	GO:0005737:cytoplasm;GO:0005634:nucleus;GO:0005886:plasma membrane;	GO:0004679:AMP-activated protein kinase activity;GO:0005524:ATP binding;GO:0004691:cAMP-dependent protein kinase activity;GO:0000287:magnesium ion binding;	K04345	;ko01522 Endocrine resistance;ko04010 MAPK signaling pathway;ko04014 Ras signaling pathway;ko04020 Calcium signaling pathway;ko04024 cAMP signaling pathway;ko04062 Chemokine signaling pathway;ko04113 Meiosis - yeast;ko04114 Oocyte meiosis;ko04138 Autophagy - yeast;ko04140 Autophagy - animal;ko04211 Longevity regulating pathway;ko04213 Longevity regulating pathway - multiple species;ko04261 Adrene…
ENSMUSG00000056537	1493.06	0.561333	0.0519718	10.8007	3.41502e-27	3.452e-25	X	103000769	103024890	-	Rlim	ring finger protein%2C LIM domain interacting [Source:MGI Symbol%3BAcc:MGI:1342291]	GO:0043433:negative regulation of sequence-specific DNA binding transcription factor activity;GO:0000122:negative regulation of transcription from RNA polymerase II promoter;GO:0016567:protein ubiquitination;GO:0060816:random inactivation of X chromosome;GO:1900095:regulation of dosage compensation by inactivation of X chromosome;GO:0006511:ubiquitin-dependent protein catabolic process;	GO:0005737:cytoplasm;GO:0005829:cytosol;GO:0005654:nucleoplasm;GO:0005634:nucleus;	GO:0046872:metal ion binding;GO:0061630:ubiquitin protein ligase activity;GO:0004842:ubiquitin-protein transferase activity;	K16271	-
ENSMUSG00000026341	3174.27	-0.52681	0.0487835	-10.7989	3.48219e-27	3.50175e-25	1	125320642	125363464	-	Actr3	ARP3 actin-related protein 3 [Source:MGI Symbol%3BAcc:MGI:1921367]	GO:0034314:Arp2/3 complex-mediated actin nucleation;GO:0048708:astrocyte differentiation;GO:0008356:asymmetric cell division;GO:0071364:cellular response to epidermal growth factor stimulus;GO:0071346:cellular response to interferon-gamma;GO:0071347:cellular response to interleukin-1;GO:0071560:cellular response to transforming growth factor beta stimulus;GO:0035984:cellular response to trichosta…	GO:0005885:Arp2/3 protein complex;GO:0005903:brush border;GO:0031252:cell leading edge;GO:0005911:cell-cell junction;GO:0005737:cytoplasm;GO:0060076:excitatory synapse;GO:0000139:Golgi membrane;GO:0030056:hemidesmosome;GO:0030027:lamellipodium;GO:0005634:nucleus;GO:0048471:perinuclear region of cytoplasm;GO:0002102:podosome;GO:0098794:postsynapse;GO:0001726:ruffle;GO:0035861:site of double-strand…	GO:0003779:actin binding;GO:0005524:ATP binding;GO:0051117:ATPase binding;GO:0005200:structural constituent of cytoskeleton;	K18584	;ko04138 Autophagy - yeast;ko04144 Endocytosis;ko04530 Tight junction;ko04666 Fc gamma R-mediated phagocytosis;ko04810 Regulation of actin cytoskeleton;ko05100 Bacterial invasion of epithelial cells;ko05130 Pathogenic Escherichia coli infection;ko05131 Shigellosis;ko05132 Salmonella infection;ko05135 Yersinia infection;
ENSMUSG00000051177	4290.58	-0.535283	0.0497511	-10.7592	5.36204e-27	5.36451e-25	2	134627987	135317178	+	Plcb1	phospholipase C%2C beta 1 [Source:MGI Symbol%3BAcc:MGI:97613]	GO:0060466:activation of meiosis involved in egg activation;GO:0007420:brain development;GO:0007155:cell adhesion;GO:1902618:cellular response to fluoride;GO:1904117:cellular response to vasopressin;GO:0021987:cerebral cortex development;GO:0030218:erythrocyte differentiation;GO:0045444:fat cell differentiation;GO:0007213:G-protein coupled acetylcholine receptor signaling pathway;GO:0000086:G2/M …	GO:0000785:chromatin;GO:0005737:cytoplasm;GO:0005829:cytosol;GO:0016020:membrane;GO:0043209:myelin sheath;GO:0031965:nuclear membrane;GO:0016607:nuclear speck;GO:0005634:nucleus;GO:0005886:plasma membrane;GO:0098794:postsynapse;GO:0032991:macromolecular complex;GO:0070062:extracellular exosome;	GO:0005509:calcium ion binding;GO:0005516:calmodulin binding;GO:0019899:enzyme binding;GO:0005096:GTPase activator activity;GO:0042802:identical protein binding;GO:0005521:lamin binding;GO:0004435:phosphatidylinositol phospholipase C activity;GO:0005546:phosphatidylinositol-4,5-bisphosphate binding;GO:0004629:phospholipase C activity;	K05858	;ko00562 Inositol phosphate metabolism;ko01100 Metabolic pathways;ko04015 Rap1 signaling pathway;ko04020 Calcium signaling pathway;ko04022 cGMP-PKG signaling pathway;ko04062 Chemokine signaling pathway;ko04070 Phosphatidylinositol signaling system;ko04071 Sphingolipid signaling pathway;ko04072 Phospholipase D signaling pathway;ko04261 Adrenergic signaling in cardiomyocytes;ko04270 Vascular smooth…
ENSMUSG00000029001	1683.7	0.565133	0.0525638	10.7514	5.83889e-27	5.81178e-25	4	148237257	148244939	-	Fbxo44	F-box protein 44 [Source:MGI Symbol%3BAcc:MGI:1354744]	GO:0006516:glycoprotein catabolic process;GO:0010498:proteasomal protein catabolic process;GO:0016567:protein ubiquitination;GO:0031146:SCF-dependent proteasomal ubiquitin-dependent protein catabolic process;GO:0030433:ER-associated ubiquitin-dependent protein catabolic process;	GO:0005737:cytoplasm;GO:0019005:SCF ubiquitin ligase complex;	-	K10103	-
ENSMUSG00000007892	4508.84	0.768066	0.0715129	10.7402	6.58696e-27	6.52309e-25	9	61820566	61821824	-	Rplp1	ribosomal protein%2C large%2C P1 [Source:MGI Symbol%3BAcc:MGI:1927099]	GO:0002181:cytoplasmic translation;GO:0006417:regulation of translation;GO:0006414:translational elongation;	GO:0005829:cytosol;GO:0022625:cytosolic large ribosomal subunit;	GO:0030295:protein kinase activator activity;GO:0043021:ribonucleoprotein complex binding;GO:0003735:structural constituent of ribosome;	K02942	;ko03010 Ribosome;ko05171 Coronavirus disease - COVID-19;
ENSMUSG00000026834	470.553	-0.922911	0.0860151	-10.7296	7.38821e-27	7.27962e-25	2	58157465	58247907	-	Acvr1c	activin A receptor%2C type IC [Source:MGI Symbol%3BAcc:MGI:2661081]	GO:0032924:activin receptor signaling pathway;GO:0030262:apoptotic nuclear changes;GO:0030154:cell differentiation;GO:0071363:cellular response to growth factor stimulus;GO:0019915:lipid storage;GO:1901383:negative regulation of chorionic trophoblast cell proliferation;GO:0046676:negative regulation of insulin secretion;GO:1901164:negative regulation of trophoblast cell migration;GO:0007399:nervo…	GO:0048179:activin receptor complex;GO:0009986:cell surface;GO:0005737:cytoplasm;GO:0005886:plasma membrane;GO:0043235:receptor complex;GO:0005923:bicellular tight junction;GO:0005768:endosome;GO:0016020:membrane;GO:0045121:membrane raft;GO:0005634:nucleus;	GO:0048185:activin binding;GO:0016361:activin receptor activity, type I;GO:0005524:ATP binding;GO:0070700:BMP receptor binding;GO:0019838:growth factor binding;GO:0046872:metal ion binding;GO:0038100:nodal binding;GO:0004674:protein serine/threonine kinase activity;GO:0046332:SMAD binding;GO:0050431:transforming growth factor beta binding;GO:0005025:transforming growth factor beta receptor activi…	K13568	;ko04060 Cytokine-cytokine receptor interaction;ko04350 TGF-beta signaling pathway;ko04550 Signaling pathways regulating pluripotency of stem cells;
ENSMUSG00000042032	1684.22	-0.707409	0.0659703	-10.7232	7.92557e-27	7.76984e-25	11	40570141	40586030	-	Mat2b	methionine adenosyltransferase II%2C beta [Source:MGI Symbol%3BAcc:MGI:1913667]	GO:0006730:one-carbon metabolic process;GO:0006556:S-adenosylmethionine biosynthetic process;	GO:0048269:methionine adenosyltransferase complex;GO:0005739:mitochondrion;GO:0005634:nucleus;	GO:0019899:enzyme binding;GO:0048270:methionine adenosyltransferase regulator activity;	K00789	;ko00270 Cysteine and methionine metabolism;ko01100 Metabolic pathways;ko01110 Biosynthesis of secondary metabolites;ko01230 Biosynthesis of amino acids;ko01240 Biosynthesis of cofactors;
ENSMUSG00000062488	241.89	2.831	0.265165	10.6764	1.31301e-26	1.28077e-24	19	34585370	34590801	+	Ifit3b	interferon-induced protein with tetratricopeptide repeats 3B [Source:MGI Symbol%3BAcc:MGI:3698419]	GO:0035457:cellular response to interferon-alpha;GO:0035458:cellular response to interferon-beta;GO:0051607:defense response to virus;GO:0045087:innate immune response;GO:0043066:negative regulation of apoptotic process;GO:0008285:negative regulation of cell proliferation;GO:0009617:response to bacterium;GO:0035634:response to stilbenoid;GO:0009615:response to virus;	GO:0005737:cytoplasm;GO:0005829:cytosol;GO:0005739:mitochondrion;	GO:0042802:identical protein binding;GO:0003723:RNA binding;	-	-
ENSMUSG00000030350	972.938	-0.604943	0.0567419	-10.6613	1.54401e-26	1.49861e-24	6	127665974	127746435	-	Prmt8	protein arginine N-methyltransferase 8 [Source:MGI Symbol%3BAcc:MGI:3043083]	GO:0016571:histone methylation;GO:0018216:peptidyl-arginine methylation;GO:0019919:peptidyl-arginine methylation, to asymmetrical-dimethyl arginine;GO:0051260:protein homooligomerization;GO:0006479:protein methylation;	GO:0098753:anchored component of the cytoplasmic side of the plasma membrane;GO:0005886:plasma membrane;	GO:0019899:enzyme binding;GO:0008469:histone-arginine N-methyltransferase activity;GO:0042802:identical protein binding;GO:0042803:protein homodimerization activity;GO:0035242:protein-arginine omega-N asymmetric methyltransferase activity;GO:0035241:protein-arginine omega-N monomethyltransferase activity;GO:1904047:S-adenosyl-L-methionine binding;GO:0008757:S-adenosylmethionine-dependent methyltr…	K11439	-
ENSMUSG00000042524	1407.16	0.661323	0.0620835	10.6522	1.70358e-26	1.6453e-24	15	79608271	79626737	-	Sun2	Sad1 and UNC84 domain containing 2 [Source:MGI Symbol%3BAcc:MGI:2443011]	GO:0051642:centrosome localization;GO:0051321:meiotic cell cycle;GO:0006998:nuclear envelope organization;GO:0090292:nuclear matrix anchoring at nuclear membrane;GO:0031022:nuclear migration along microfilament;GO:0021817:nucleokinesis involved in cell motility in cerebral cortex radial glia guided migration;GO:0030335:positive regulation of cell migration;	GO:0000781:chromosome, telomeric region;GO:0000794:condensed nuclear chromosome;GO:0010008:endosome membrane;GO:0005639:integral component of nuclear inner membrane;GO:0034993:LINC complex;GO:0005635:nuclear envelope;GO:0005637:nuclear inner membrane;GO:0031965:nuclear membrane;	GO:0042802:identical protein binding;GO:0005521:lamin binding;GO:0043495:protein anchor;	K19347	-
ENSMUSG00000024403	5803.35	-0.429117	0.040289	-10.651	1.72569e-26	1.65845e-24	17	35452636	35457743	+	Atp6v1g2	ATPase%2C H+ transporting%2C lysosomal V1 subunit G2 [Source:MGI Symbol%3BAcc:MGI:1913487]	-	GO:0030285:integral component of synaptic vesicle membrane;GO:0042470:melanosome;GO:0016471:vacuolar proton-transporting V-type ATPase complex;	GO:0046961:proton-transporting ATPase activity, rotational mechanism;	K02152	;ko00190 Oxidative phosphorylation;ko01100 Metabolic pathways;ko04145 Phagosome;ko04150 mTOR signaling pathway;ko04721 Synaptic vesicle cycle;ko04966 Collecting duct acid secretion;ko05110 Vibrio cholerae infection;ko05120 Epithelial cell signaling in Helicobacter pylori infection;ko05165 Human papillomavirus infection;ko05323 Rheumatoid arthritis;
ENSMUSG00000094840	246.652	-1.30589	0.122953	-10.6211	2.37852e-26	2.27463e-24	5	137243270	137246852	-	Muc3a	mucin 3A%2C cell surface associated [Source:MGI Symbol%3BAcc:MGI:3588263]	-	GO:0005796:Golgi lumen;GO:0016021:integral component of membrane;GO:0005886:plasma membrane;	-	-	-
ENSMUSG00000028020	4039.1	-0.44971	0.0423432	-10.6206	2.39075e-26	2.27518e-24	3	80750906	80820967	-	Glrb	glycine receptor%2C beta subunit [Source:MGI Symbol%3BAcc:MGI:95751]	GO:0007340:acrosome reaction;GO:0007628:adult walking behavior;GO:0007268:synaptic transmission;GO:1902476:chloride transmembrane transport;GO:0097112:gamma-aminobutyric acid receptor clustering;GO:0034220:ion transmembrane transport;GO:0006811:ion transport;GO:0007399:nervous system development;GO:0050877:neurological system process;GO:0050905:neuromuscular process;GO:0007218:neuropeptide signal…	GO:0030425:dendrite;GO:0005783:endoplasmic reticulum;GO:0009897:external side of plasma membrane;GO:0016935:glycine-gated chloride channel complex;GO:0005887:integral component of plasma membrane;GO:0016020:membrane;GO:0043005:neuron projection;GO:0045211:postsynaptic membrane;GO:0045202:synapse;GO:0005737:cytoplasm;GO:0005886:plasma membrane;	GO:0016934:extracellular-glycine-gated chloride channel activity;GO:0016933:extracellular-glycine-gated ion channel activity;GO:0016594:glycine binding;GO:0030594:neurotransmitter receptor activity;GO:0044877:macromolecular complex binding;GO:0004888:transmembrane signaling receptor activity;	K05196	;ko04080 Neuroactive ligand-receptor interaction;
ENSMUSG00000031297	365.513	1.26008	0.11868	10.6175	2.47113e-26	2.34026e-24	X	100122816	100129626	-	Slc7a3	solute carrier family 7 (cationic amino acid transporter%2C y+ system)%2C member 3 [Source:MGI Symbol%3BAcc:MGI:1100521]	GO:0006865:amino acid transport;GO:0015809:arginine transport;GO:0097638:L-arginine import across plasma membrane;GO:0097639:L-lysine import across plasma membrane;GO:0097640:L-ornithine import across plasma membrane;GO:1903352:L-ornithine transmembrane transport;GO:0015819:lysine transport;GO:0015822:ornithine transport;GO:0032006:regulation of TOR signaling;	GO:0016021:integral component of membrane;GO:0005886:plasma membrane;	GO:0015171:amino acid transmembrane transporter activity;GO:0015181:arginine transmembrane transporter activity;GO:0015174:basic amino acid transmembrane transporter activity;GO:0061459:L-arginine transmembrane transporter activity;GO:0015189:L-lysine transmembrane transporter activity;GO:0000064:L-ornithine transmembrane transporter activity;	K13865	-
ENSMUSG00000044792	2151.81	-0.469644	0.0442879	-10.6043	2.84466e-26	2.68099e-24	13	59903223	59917624	-	Isca1	iron-sulfur cluster assembly 1 [Source:MGI Symbol%3BAcc:MGI:1916296]	GO:0016226:iron-sulfur cluster assembly;GO:0097428:protein maturation by iron-sulfur cluster transfer;GO:0050886:endocrine process;	GO:0005737:cytoplasm;GO:0005739:mitochondrion;	GO:0051537:2 iron, 2 sulfur cluster binding;GO:0046872:metal ion binding;	K13628	-
ENSMUSG00000031342	16321.7	-0.399691	0.0377312	-10.5931	3.20733e-26	3.00826e-24	X	165021907	165171984	+	Gpm6b	glycoprotein m6b [Source:MGI Symbol%3BAcc:MGI:107672]	GO:0085029:extracellular matrix assembly;GO:2000009:negative regulation of protein localization to cell surface;GO:0051612:negative regulation of serotonin uptake;GO:0031175:neuron projection development;GO:0001503:ossification;GO:0030501:positive regulation of bone mineralization;GO:0015031:protein transport;GO:0032956:regulation of actin cytoskeleton organization;GO:0051893:regulation of focal …	GO:0016021:integral component of membrane;GO:0045121:membrane raft;GO:0005886:plasma membrane;	-	-	-
ENSMUSG00000054459	7790.69	-0.645768	0.0610381	-10.5798	3.69908e-26	3.45289e-24	12	11375243	11486614	-	Vsnl1	visinin-like 1 [Source:MGI Symbol%3BAcc:MGI:1349453]	GO:0046676:negative regulation of insulin secretion;GO:0045921:positive regulation of exocytosis;GO:0035774:positive regulation of insulin secretion involved in cellular response to glucose stimulus;	GO:0005829:cytosol;GO:0016020:membrane;	GO:0005509:calcium ion binding;	-	-
ENSMUSG00000050148	3294.33	-0.496561	0.0470404	-10.556	4.7631e-26	4.42492e-24	X	152281223	152284566	+	Ubqln2	ubiquilin 2 [Source:MGI Symbol%3BAcc:MGI:1860283]	GO:0000045:autophagosome assembly;GO:1900186:negative regulation of clathrin-mediated endocytosis;GO:1904021:negative regulation of G-protein coupled receptor internalization;GO:1903071:positive regulation of ER-associated ubiquitin-dependent protein catabolic process;GO:2000785:regulation of autophagosome assembly;GO:0016241:regulation of macroautophagy;GO:0030433:ER-associated ubiquitin-depende…	GO:0005776:autophagosome;GO:0005737:cytoplasm;GO:0031410:cytoplasmic vesicle;GO:0005829:cytosol;GO:0005634:nucleus;GO:0005886:plasma membrane;	GO:0042802:identical protein binding;GO:0031593:polyubiquitin binding;	K04523	;ko04141 Protein processing in endoplasmic reticulum;ko05014 Amyotrophic lateral sclerosis;
ENSMUSG00000021124	2102.73	-0.581792	0.0551869	-10.5422	5.51912e-26	5.10296e-24	12	79202791	79219441	-	Vti1b	vesicle transport through interaction with t-SNAREs 1B [Source:MGI Symbol%3BAcc:MGI:1855688]	GO:0006888:ER to Golgi vesicle-mediated transport;GO:0006896:Golgi to vacuole transport;GO:0006891:intra-Golgi vesicle-mediated transport;GO:0006623:protein targeting to vacuole;GO:1903076:regulation of protein localization to plasma membrane;GO:0042147:retrograde transport, endosome to Golgi;GO:0048280:vesicle fusion with Golgi apparatus;	GO:0031225:anchored component of membrane;GO:0005829:cytosol;GO:0031901:early endosome membrane;GO:0005789:endoplasmic reticulum membrane;GO:0012507:ER to Golgi transport vesicle membrane;GO:0005794:Golgi apparatus;GO:0016021:integral component of membrane;GO:0043231:intracellular membrane-bounded organelle;GO:0031902:late endosome membrane;GO:0005765:lysosomal membrane;GO:0043025:neuronal cell b…	GO:0019869:chloride channel inhibitor activity;GO:0005484:SNAP receptor activity;GO:0000149:SNARE binding;	K08493	;ko04130 SNARE interactions in vesicular transport;ko04138 Autophagy - yeast;
ENSMUSG00000034422	170.629	1.8707	0.177848	10.5186	7.09347e-26	6.52767e-24	16	35653244	35691914	-	Parp14	poly (ADP-ribose) polymerase family%2C member 14 [Source:MGI Symbol%3BAcc:MGI:1919489]	GO:0045087:innate immune response;GO:0010629:negative regulation of gene expression;GO:0060336:negative regulation of interferon-gamma-mediated signaling pathway;GO:0042532:negative regulation of tyrosine phosphorylation of STAT protein;GO:1902216:positive regulation of interleukin-4-mediated signaling pathway;GO:0042531:positive regulation of tyrosine phosphorylation of STAT protein;GO:0006471:p…	GO:0005737:cytoplasm;GO:0005829:cytosol;GO:0005634:nucleus;GO:0005886:plasma membrane;	GO:0019899:enzyme binding;GO:0003950:NAD+ ADP-ribosyltransferase activity;GO:0070403:NAD+ binding;GO:1990404:protein ADP-ribosylase activity;GO:0003714:transcription corepressor activity;	K15261	-
ENSMUSG00000067430	566.53	0.872594	0.0829923	10.5142	7.43357e-26	6.80852e-24	17	33235837	33252376	-	Zfp763	zinc finger protein 763 [Source:MGI Symbol%3BAcc:MGI:1920701]	GO:0006357:regulation of transcription from RNA polymerase II promoter;	GO:0005634:nucleus;	GO:0000981:sequence-specific DNA binding RNA polymerase II transcription factor activity;GO:0046872:metal ion binding;GO:0000977:RNA polymerase II regulatory region sequence-specific DNA binding;	K09228	;ko05168 Herpes simplex virus 1 infection;
ENSMUSG00000030102	9964.14	-0.784303	0.074615	-10.5113	7.66009e-26	6.98321e-24	6	108190057	108528070	+	Itpr1	inositol 1%2C4%2C5-trisphosphate receptor 1 [Source:MGI Symbol%3BAcc:MGI:96623]	GO:0006816:calcium ion transport;GO:0071320:cellular response to cAMP;GO:0032469:endoplasmic reticulum calcium ion homeostasis;GO:0042045:epithelial fluid transport;GO:0070059:intrinsic apoptotic signaling pathway in response to endoplasmic reticulum stress;GO:0097421:liver regeneration;GO:0050849:negative regulation of calcium-mediated signaling;GO:1901215:negative regulation of neuron death;GO:…	GO:0005955:calcineurin complex;GO:0005737:cytoplasm;GO:0030659:cytoplasmic vesicle membrane;GO:0030425:dendrite;GO:0005783:endoplasmic reticulum;GO:0005789:endoplasmic reticulum membrane;GO:0030176:integral component of endoplasmic reticulum membrane;GO:0043231:intracellular membrane-bounded organelle;GO:0045121:membrane raft;GO:0043025:neuronal cell body;GO:0005635:nuclear envelope;GO:0005637:nu…	GO:0019855:calcium channel inhibitor activity;GO:0005509:calcium ion binding;GO:0015278:calcium-release channel activity;GO:0042802:identical protein binding;GO:0070679:inositol 1,4,5 trisphosphate binding;GO:0005220:inositol 1,4,5-trisphosphate-sensitive calcium-release channel activity;GO:0035091:phosphatidylinositol binding;GO:0008022:protein C-terminus binding;GO:0019903:protein phosphatase b…	K04958	;ko04020 Calcium signaling pathway;ko04022 cGMP-PKG signaling pathway;ko04070 Phosphatidylinositol signaling system;ko04114 Oocyte meiosis;ko04140 Autophagy - animal;ko04210 Apoptosis;ko04218 Cellular senescence;ko04270 Vascular smooth muscle contraction;ko04371 Apelin signaling pathway;ko04540 Gap junction;ko04611 Platelet activation;ko04621 NOD-like receptor signaling pathway;ko04625 C-type lec…
ENSMUSG00000034459	351.989	3.76034	0.357771	10.5105	7.72953e-26	7.01374e-24	19	34618271	34627409	+	Ifit1	interferon-induced protein with tetratricopeptide repeats 1 [Source:MGI Symbol%3BAcc:MGI:99450]	GO:0035457:cellular response to interferon-alpha;GO:0035458:cellular response to interferon-beta;GO:0051607:defense response to virus;GO:0045087:innate immune response;GO:0009617:response to bacterium;GO:0009615:response to virus;	GO:0005737:cytoplasm;GO:0005829:cytosol;	GO:0003723:RNA binding;	K14217	;ko05160 Hepatitis C;
ENSMUSG00000062647	716.575	0.726091	0.0691461	10.5008	8.56355e-26	7.72087e-24	2	26800776	26803330	+	Rpl7a	ribosomal protein L7A [Source:MGI Symbol%3BAcc:MGI:1353472]	GO:0000470:maturation of LSU-rRNA;	GO:0005829:cytosol;GO:0022625:cytosolic large ribosomal subunit;GO:0022626:cytosolic ribosome;GO:0016020:membrane;GO:0005730:nucleolus;GO:0042788:polysomal ribosome;GO:0005840:ribosome;GO:0045202:synapse;	GO:0003723:RNA binding;GO:0003735:structural constituent of ribosome;	K02936	;ko03010 Ribosome;ko05171 Coronavirus disease - COVID-19;
ENSMUSG00000022634	1418.69	-0.498356	0.04746	-10.5005	8.58798e-26	7.72087e-24	15	93182159	93234816	-	Yaf2	YY1 associated factor 2 [Source:MGI Symbol%3BAcc:MGI:1914307]	GO:0045892:negative regulation of transcription, DNA-templated;GO:0045893:positive regulation of transcription, DNA-templated;GO:0006355:regulation of transcription, DNA-templated;	GO:0005829:cytosol;GO:0005654:nucleoplasm;GO:0005634:nucleus;	GO:0003677:DNA binding;GO:0046872:metal ion binding;GO:0003713:transcription coactivator activity;GO:0003712:transcription cofactor activity;GO:0003714:transcription corepressor activity;	K11468	-
ENSMUSG00000018446	1020.19	0.631556	0.0602179	10.4878	9.82448e-26	8.79201e-24	11	70868662	70873852	-	C1qbp	complement component 1%2C q subcomponent binding protein [Source:MGI Symbol%3BAcc:MGI:1194505]	GO:0006915:apoptotic process;GO:0006958:complement activation, classical pathway;GO:0045087:innate immune response;GO:0042256:mature ribosome assembly;GO:0006397:mRNA processing;GO:0050687:negative regulation of defense response to virus;GO:0032689:negative regulation of interferon-gamma production;GO:0032695:negative regulation of interleukin-12 production;GO:0039534:negative regulation of MDA-5…	GO:0009986:cell surface;GO:0005737:cytoplasm;GO:0005829:cytosol;GO:0005615:extracellular space;GO:0016020:membrane;GO:0005759:mitochondrial matrix;GO:0005739:mitochondrion;GO:0005730:nucleolus;GO:0005634:nucleus;GO:0005886:plasma membrane;GO:0098793:presynapse;GO:0048786:presynaptic active zone;	GO:0031690:adrenergic receptor binding;GO:0001849:complement component C1q binding;GO:0005540:hyaluronic acid binding;GO:0030984:kininogen binding;GO:0097177:mitochondrial ribosome binding;GO:0003729:mRNA binding;GO:0005080:protein kinase C binding;GO:0003714:transcription corepressor activity;GO:0008494:translation activator activity;	K15414	-
ENSMUSG00000024294	3142.99	-0.521087	0.0497253	-10.4793	1.07532e-25	9.57921e-24	18	10725548	10818704	+	Mib1	mindbomb E3 ubiquitin protein ligase 1 [Source:MGI Symbol%3BAcc:MGI:2443157]	GO:0001568:blood vessel development;GO:0006897:endocytosis;GO:0007507:heart development;GO:0001947:heart looping;GO:0001701:in utero embryonic development;GO:0045665:negative regulation of neuron differentiation;GO:0001841:neural tube formation;GO:0007219:Notch signaling pathway;GO:0045807:positive regulation of endocytosis;GO:0016567:protein ubiquitination;GO:0001756:somitogenesis;GO:0006511:ubi…	GO:0005813:centrosome;GO:0005737:cytoplasm;GO:0031410:cytoplasmic vesicle;GO:0005886:plasma membrane;GO:0014069:postsynaptic density;GO:0005829:cytosol;	GO:0004842:ubiquitin-protein transferase activity;GO:0008270:zinc ion binding;	K10645	-
ENSMUSG00000020496	4175.39	-0.440511	0.0420507	-10.4757	1.11703e-25	9.90551e-24	11	58823114	58829742	-	Rnf187	ring finger protein 187 [Source:MGI Symbol%3BAcc:MGI:1914224]	GO:0045087:innate immune response;GO:0008284:positive regulation of cell proliferation;GO:0045893:positive regulation of transcription, DNA-templated;GO:0043161:proteasome-mediated ubiquitin-dependent protein catabolic process;GO:0051865:protein autoubiquitination;GO:0070936:protein K48-linked ubiquitination;GO:0016567:protein ubiquitination;GO:0010468:regulation of gene expression;	GO:0005737:cytoplasm;GO:0005829:cytosol;GO:0005654:nucleoplasm;GO:0005634:nucleus;	GO:0046872:metal ion binding;GO:0061630:ubiquitin protein ligase activity;GO:0004842:ubiquitin-protein transferase activity;	K15709	-
ENSMUSG00000015189	1052.63	-0.687245	0.0656585	-10.467	1.22521e-25	1.07733e-23	6	4600839	4643355	+	Casd1	CAS1 domain containing 1 [Source:MGI Symbol%3BAcc:MGI:2384865]	GO:0005975:carbohydrate metabolic process;	GO:0030173:integral component of Golgi membrane;	GO:0047186:N-acetylneuraminate 7-O(or 9-O)-acetyltransferase activity;	-	-
ENSMUSG00000073755	1076.68	-0.689329	0.065858	-10.4669	1.22593e-25	1.07733e-23	4	126503611	126508164	+	5730409E04Rik	RIKEN cDNA 5730409E04Rik gene [Source:MGI Symbol%3BAcc:MGI:3609248]	-	-	-	-	-
ENSMUSG00000034928	2086.36	-0.463606	0.0443393	-10.4559	1.37717e-25	1.20481e-23	13	54827212	54841720	-	Rnf44	ring finger protein 44 [Source:MGI Symbol%3BAcc:MGI:2145310]	-	-	GO:0046872:metal ion binding;	K19041	-
ENSMUSG00000001729	2798.27	0.427882	0.0410375	10.4266	1.87494e-25	1.63296e-23	12	112620255	112641318	-	Akt1	thymoma viral proto-oncogene 1 [Source:MGI Symbol%3BAcc:MGI:87986]	GO:0043491:protein kinase B signaling;GO:0060416:response to growth hormone;GO:1990418:response to insulin-like growth factor stimulus;GO:0006924:activation-induced cell death of T cells;GO:0007568:aging;GO:0008637:apoptotic mitochondrial changes;GO:0008643:carbohydrate transport;	GO:0005911:cell-cell junction;GO:0036064:ciliary basal body;GO:0005737:cytoplasm;GO:0005829:cytosol;	GO:0005524:ATP binding;GO:0071889:14-3-3 protein binding;GO:0005516:calmodulin binding;GO:0019899:enzyme binding;	K04456	;ko01521 EGFR tyrosine kinase inhibitor resistance;ko01522 Endocrine resistance;ko01524 Platinum drug resistance;ko04010 MAPK signaling pathway;ko04012 ErbB signaling pathway;ko04014 Ras signaling pathway;ko04015 Rap1 signaling pathway;ko04022 cGMP-PKG signaling pathway;ko04024 cAMP signaling pathway;ko04062 Chemokine signaling pathway;ko04066 HIF-1 signaling pathway;ko04068 FoxO signaling pathwa…
ENSMUSG00000029621	1966.89	-0.488679	0.0469135	-10.4166	2.08298e-25	1.80609e-23	5	145020640	145045571	+	Arpc1a	actin related protein 2/3 complex%2C subunit 1A [Source:MGI Symbol%3BAcc:MGI:1928896]	GO:0034314:Arp2/3 complex-mediated actin nucleation;	GO:0005885:Arp2/3 protein complex;GO:0005737:cytoplasm;GO:0036195:muscle cell projection membrane;GO:0005634:nucleus;GO:0035861:site of double-strand break;	GO:0051015:actin filament binding;	K05757	;ko04138 Autophagy - yeast;ko04144 Endocytosis;ko04530 Tight junction;ko04666 Fc gamma R-mediated phagocytosis;ko04810 Regulation of actin cytoskeleton;ko05100 Bacterial invasion of epithelial cells;ko05130 Pathogenic Escherichia coli infection;ko05131 Shigellosis;ko05132 Salmonella infection;ko05135 Yersinia infection;
ENSMUSG00000007944	737.715	-0.761057	0.0730695	-10.4155	2.10636e-25	1.81827e-23	7	27353340	27356771	+	Ttc9b	tetratricopeptide repeat domain 9B [Source:MGI Symbol%3BAcc:MGI:1920282]	-	-	-	K04418	;ko05016 Huntington disease;ko05022 Pathways of neurodegeneration - multiple diseases;
ENSMUSG00000057863	999.829	0.569538	0.0546952	10.4129	2.16458e-25	1.8603e-23	17	56920416	56921243	+	Rpl36	ribosomal protein L36 [Source:MGI Symbol%3BAcc:MGI:1860603]	GO:0002181:cytoplasmic translation;	GO:0022625:cytosolic large ribosomal subunit;GO:0005730:nucleolus;GO:0042788:polysomal ribosome;	GO:0003735:structural constituent of ribosome;	K02920	;ko03010 Ribosome;ko05171 Coronavirus disease - COVID-19;
ENSMUSG00000104713	62.0896	2.92903	0.2817	10.3977	2.53971e-25	2.17312e-23	5	105418568	105441564	-	Gbp6	guanylate binding protein 6 [Source:MGI Symbol%3BAcc:MGI:2140937]	GO:0071346:cellular response to interferon-gamma;GO:0042742:defense response to bacterium;GO:0050830:defense response to Gram-positive bacterium;GO:0042832:defense response to protozoan;GO:0006955:immune response;	GO:0031410:cytoplasmic vesicle;GO:0070062:extracellular exosome;GO:0005829:cytosol;GO:0005794:Golgi apparatus;GO:0000139:Golgi membrane;GO:0005634:nucleus;GO:0048471:perinuclear region of cytoplasm;GO:0005886:plasma membrane;	GO:0005525:GTP binding;GO:0003924:GTPase activity;GO:0042802:identical protein binding;GO:0042803:protein homodimerization activity;	-	-
ENSMUSG00000005873	6628.93	-0.411007	0.0395314	-10.397	2.55936e-25	2.17368e-23	18	34477938	34507123	-	Reep5	receptor accessory protein 5 [Source:MGI Symbol%3BAcc:MGI:1270152]	-	GO:0071782:endoplasmic reticulum tubular network;GO:0016021:integral component of membrane;	-	K17279	-
ENSMUSG00000054428	1123.74	-0.584885	0.056256	-10.3969	2.56264e-25	2.17368e-23	4	132257866	132260970	-	Atpif1	ATPase inhibitory factor 1 [Source:MGI Symbol%3BAcc:MGI:1196457]	GO:0030218:erythrocyte differentiation;GO:0006783:heme biosynthetic process;GO:0051882:mitochondrial depolarization;GO:0032780:negative regulation of ATPase activity;GO:0001937:negative regulation of endothelial cell proliferation;GO:0051346:negative regulation of hydrolase activity;GO:1901030:positive regulation of mitochondrial outer membrane permeabilization involved in apoptotic signaling pat…	GO:0009986:cell surface;GO:0005739:mitochondrion;GO:0032991:macromolecular complex;	GO:0043532:angiostatin binding;GO:0051117:ATPase binding;GO:0042030:ATPase inhibitor activity;GO:0005516:calmodulin binding;GO:0019899:enzyme binding;GO:0042802:identical protein binding;	-	-
ENSMUSG00000041313	1229.76	0.864031	0.0832689	10.3764	3.17563e-25	2.68197e-23	5	148264220	148336714	-	Slc7a1	solute carrier family 7 (cationic amino acid transporter%2C y+ system)%2C member 1 [Source:MGI Symbol%3BAcc:MGI:88117]	GO:0089718:amino acid import across plasma membrane;GO:0006865:amino acid transport;GO:1903826:arginine transmembrane transport;GO:0015809:arginine transport;GO:0015807:L-amino acid transport;GO:0097638:L-arginine import across plasma membrane;GO:1903810:L-histidine import into cell;GO:1903352:L-ornithine transmembrane transport;GO:0015819:lysine transport;GO:0015822:ornithine transport;GO:004210…	GO:0016324:apical plasma membrane;GO:0009925:basal plasma membrane;GO:0016323:basolateral plasma membrane;GO:0016021:integral component of membrane;GO:0005886:plasma membrane;GO:0032991:macromolecular complex;	GO:0015171:amino acid transmembrane transporter activity;GO:0015181:arginine transmembrane transporter activity;GO:0015174:basic amino acid transmembrane transporter activity;GO:0061459:L-arginine transmembrane transporter activity;GO:0005290:L-histidine transmembrane transporter activity;GO:0015189:L-lysine transmembrane transporter activity;GO:0000064:L-ornithine transmembrane transporter activ…	K13863	;ko05206 MicroRNAs in cancer;
ENSMUSG00000025190	5075.68	-0.437971	0.0422384	-10.369	3.43008e-25	2.88437e-23	19	43488191	43513044	-	Got1	glutamic-oxaloacetic transaminase 1%2C soluble [Source:MGI Symbol%3BAcc:MGI:95791]	GO:0006103:2-oxoglutarate metabolic process;GO:0006532:aspartate biosynthetic process;GO:0006533:aspartate catabolic process;GO:0006531:aspartate metabolic process;GO:0032869:cellular response to insulin stimulus;GO:0071260:cellular response to mechanical stimulus;GO:0043648:dicarboxylic acid metabolic process;GO:0055089:fatty acid homeostasis;GO:0019551:glutamate catabolic process to 2-oxoglutar…	GO:0043679:axon terminus;GO:0005737:cytoplasm;GO:0005829:cytosol;GO:0005764:lysosome;GO:0005654:nucleoplasm;	GO:0031406:carboxylic acid binding;GO:0004069:L-aspartate:2-oxoglutarate aminotransferase activity;GO:0047801:L-cysteine:2-oxoglutarate aminotransferase activity;GO:0004609:phosphatidylserine decarboxylase activity;GO:0030170:pyridoxal phosphate binding;	K14454	;ko00220 Arginine biosynthesis;ko00250 Alanine, aspartate and glutamate metabolism;ko00270 Cysteine and methionine metabolism;ko00330 Arginine and proline metabolism;ko00350 Tyrosine metabolism;ko00360 Phenylalanine metabolism;ko00400 Phenylalanine, tyrosine and tryptophan biosynthesis;ko00710 Carbon fixation in photosynthetic organisms;ko00950 Isoquinoline alkaloid biosynthesis;ko00960 Tropane, …
ENSMUSG00000056665	840.255	0.756294	0.0730005	10.3601	3.76454e-25	3.15204e-23	15	74593053	74596488	+	Them6	thioesterase superfamily member 6 [Source:MGI Symbol%3BAcc:MGI:1925301]	-	GO:0005576:extracellular region;	-	-	-
ENSMUSG00000039474	1646.38	-0.663032	0.064101	-10.3436	4.47626e-25	3.73193e-23	5	37123448	37146549	-	Wfs1	wolframin ER transmembrane glycoprotein [Source:MGI Symbol%3BAcc:MGI:1328355]	GO:0055074:calcium ion homeostasis;GO:0032469:endoplasmic reticulum calcium ion homeostasis;GO:0030968:endoplasmic reticulum unfolded protein response;GO:0042593:glucose homeostasis;GO:0001822:kidney development;GO:0043066:negative regulation of apoptotic process;GO:1903892:negative regulation of ATF6-mediated unfolded protein response;GO:0043433:negative regulation of sequence-specific DNA bindi…	GO:0030425:dendrite;GO:0005783:endoplasmic reticulum;GO:0030176:integral component of endoplasmic reticulum membrane;GO:0030285:integral component of synaptic vesicle membrane;GO:0030141:secretory granule;	GO:0051117:ATPase binding;GO:0048306:calcium-dependent protein binding;GO:0005516:calmodulin binding;GO:0070628:proteasome binding;GO:0031625:ubiquitin protein ligase binding;	K14020	;ko04141 Protein processing in endoplasmic reticulum;
ENSMUSG00000049502	207.611	1.66444	0.160996	10.3384	4.72533e-25	3.92283e-23	16	35746881	35759521	-	Dtx3l	deltex 3-like%2C E3 ubiquitin ligase [Source:MGI Symbol%3BAcc:MGI:2656973]	GO:0006974:cellular response to DNA damage stimulus;GO:0051607:defense response to virus;GO:0006302:double-strand break repair;GO:0008333:endosome to lysosome transport;GO:0033522:histone H2A ubiquitination;GO:0033523:histone H2B ubiquitination;GO:0010390:histone monoubiquitination;GO:0045087:innate immune response;GO:0051444:negative regulation of ubiquitin-protein transferase activity;GO:000721…	GO:0005737:cytoplasm;GO:0005829:cytosol;GO:0031901:early endosome membrane;GO:0005765:lysosomal membrane;GO:0005764:lysosome;GO:0005654:nucleoplasm;GO:0005634:nucleus;GO:0032991:macromolecular complex;	GO:0008047:enzyme activator activity;GO:0019899:enzyme binding;GO:0004857:enzyme inhibitor activity;GO:0042393:histone binding;GO:0046872:metal ion binding;GO:0097677:STAT family protein binding;GO:0061630:ubiquitin protein ligase activity;GO:0044389:ubiquitin-like protein ligase binding;GO:0004842:ubiquitin-protein transferase activity;	K06058	;ko04330 Notch signaling pathway;
ENSMUSG00000028048	709.595	0.69349	0.067113	10.3332	4.9888e-25	4.12401e-23	3	89110235	89116273	+	Gba	glucosidase%2C beta%2C acid [Source:MGI Symbol%3BAcc:MGI:95665]	GO:0019882:antigen processing and presentation;GO:0006914:autophagy;GO:1901805:beta-glucoside catabolic process;	GO:0005783:endoplasmic reticulum;GO:0005615:extracellular space;GO:0005794:Golgi apparatus;GO:0043202:lysosomal lumen;	GO:0008422:beta-glucosidase activity;GO:0004348:glucosylceramidase activity;GO:0046527:glucosyltransferase activity;GO:0016787:hydrolase activity;	K01201	;ko00511 Other glycan degradation;ko00600 Sphingolipid metabolism;ko01100 Metabolic pathways;ko04142 Lysosome;
ENSMUSG00000021288	9915.55	-0.390205	0.0377747	-10.3298	5.16763e-25	4.25381e-23	12	111725283	111774278	+	Klc1	kinesin light chain 1 [Source:MGI Symbol%3BAcc:MGI:107978]	GO:0035617:stress granule disassembly;GO:0008088:axon cargo transport;GO:0006886:intracellular protein transport;GO:0007018:microtubule-based movement;GO:0035418:protein localization to synapse;GO:0032418:lysosome localization;	GO:0031410:cytoplasmic vesicle;GO:0005829:cytosol;GO:0030426:growth cone;GO:0005871:kinesin complex;GO:0016020:membrane;GO:0005874:microtubule;GO:0030424:axon;GO:0035253:ciliary rootlet;GO:0005737:cytoplasm;GO:0043227:membrane-bounded organelle;GO:0043005:neuron projection;GO:0043025:neuronal cell body;GO:0031982:vesicle;GO:0016938:kinesin I complex;GO:0005765:lysosomal membrane;GO:0005739:mitoch…	GO:0003774:motor activity;GO:0015631:tubulin binding;GO:0045296:cadherin binding;GO:0019894:kinesin binding;	K10407	;ko05010 Alzheimer disease;ko05012 Parkinson disease;ko05014 Amyotrophic lateral sclerosis;ko05016 Huntington disease;ko05020 Prion disease;ko05022 Pathways of neurodegeneration - multiple diseases;ko05132 Salmonella infection;
ENSMUSG00000000881	3147.97	-0.406834	0.0393874	-10.329	5.20827e-25	4.26925e-23	X	99811328	99862016	+	Dlg3	discs large MAGUK scaffold protein 3 [Source:MGI Symbol%3BAcc:MGI:1888986]	GO:0098609:cell-cell adhesion;GO:0001736:establishment of planar polarity;GO:0045197:establishment or maintenance of epithelial cell apical/basal polarity;GO:0008285:negative regulation of cell proliferation;GO:0061098:positive regulation of protein tyrosine kinase activity;GO:0043113:receptor clustering;GO:0097120:receptor localization to synapse;	GO:0032281:alpha-amino-3-hydroxy-5-methyl-4-isoxazolepropionic acid selective glutamate receptor complex;GO:0016323:basolateral plasma membrane;GO:0005923:bicellular tight junction;GO:0030054:cell junction;GO:0005829:cytosol;GO:0043198:dendritic shaft;GO:0005615:extracellular space;GO:0030426:growth cone;GO:0043025:neuronal cell body;GO:0005886:plasma membrane;GO:0005911:cell-cell junction;GO:000…	GO:0035255:ionotropic glutamate receptor binding;GO:0019900:kinase binding;GO:0030165:PDZ domain binding;GO:0019902:phosphatase binding;GO:0008022:protein C-terminus binding;GO:0019903:protein phosphatase binding;GO:0031625:ubiquitin protein ligase binding;GO:0019904:protein domain specific binding;	K12075	;ko04390 Hippo signaling pathway;ko04530 Tight junction;ko05165 Human papillomavirus infection;
ENSMUSG00000029561	533.768	3.69917	0.358642	10.3144	6.06626e-25	4.95174e-23	5	115034997	115050295	+	Oasl2	2'-5' oligoadenylate synthetase-like 2 [Source:MGI Symbol%3BAcc:MGI:1344390]	GO:0051607:defense response to virus;GO:0045087:innate immune response;GO:0070106:interleukin-27-mediated signaling pathway;GO:0045071:negative regulation of viral genome replication;GO:0006164:purine nucleotide biosynthetic process;GO:0060700:regulation of ribonuclease activity;GO:0009615:response to virus;	GO:0005829:cytosol;GO:0016020:membrane;GO:0005654:nucleoplasm;	GO:0001730:2'-5'-oligoadenylate synthetase activity;GO:0005524:ATP binding;GO:0003725:double-stranded RNA binding;GO:0046872:metal ion binding;	K14608	;ko05165 Human papillomavirus infection;
ENSMUSG00000025422	11692	-0.45142	0.0438089	-10.3043	6.73818e-25	5.4773e-23	10	126911153	126929038	+	Agap2	ArfGAP with GTPase domain%2C ankyrin repeat and PH domain 2 [Source:MGI Symbol%3BAcc:MGI:3580016]	GO:0030036:actin cytoskeleton organization;GO:0016197:endosomal transport;GO:0060749:mammary gland alveolus development;GO:0043066:negative regulation of apoptotic process;GO:2001240:negative regulation of extrinsic apoptotic signaling pathway in absence of ligand;GO:0043524:negative regulation of neuron apoptotic process;GO:0042177:negative regulation of protein catabolic process;GO:0033601:posi…	GO:0005737:cytoplasm;GO:0005829:cytosol;GO:0005768:endosome;GO:0090543:Flemming body;GO:0005654:nucleoplasm;GO:0005634:nucleus;	GO:0005524:ATP binding;GO:0005525:GTP binding;GO:0005096:GTPase activator activity;GO:0003924:GTPase activity;GO:0046872:metal ion binding;GO:0035014:phosphatidylinositol 3-kinase regulator activity;GO:0030295:protein kinase activator activity;GO:0019901:protein kinase binding;	K17848	;ko04068 FoxO signaling pathway;ko04144 Endocytosis;
ENSMUSG00000089715	6561.37	-0.429223	0.041666	-10.3015	6.93515e-25	5.61401e-23	15	79708097	79718889	-	Cbx6	chromobox 6 [Source:MGI Symbol%3BAcc:MGI:3512628]	GO:0006325:chromatin organization;GO:0000122:negative regulation of transcription from RNA polymerase II promoter;	GO:0000792:heterochromatin;GO:0005634:nucleus;GO:0031519:PcG protein complex;	GO:0003727:single-stranded RNA binding;	K11453	-
ENSMUSG00000025189	2535	0.446887	0.0434177	10.2927	7.59767e-25	6.12491e-23	19	43428875	43485649	+	Cnnm1	cyclin M1 [Source:MGI Symbol%3BAcc:MGI:1891366]	GO:0006811:ion transport;	GO:0030425:dendrite;GO:0016021:integral component of membrane;GO:0043231:intracellular membrane-bounded organelle;GO:0043025:neuronal cell body;GO:0005886:plasma membrane;	GO:0022857:transmembrane transporter activity;	K16302	-
ENSMUSG00000027797	14642.5	-0.487679	0.0474062	-10.2872	8.04503e-25	6.45887e-23	3	55149785	55446489	+	Dclk1	doublecortin-like kinase 1 [Source:MGI Symbol%3BAcc:MGI:1330861]	GO:0048675:axon extension;GO:0007409:axonogenesis;GO:0007420:brain development;GO:0021952:central nervous system projection neuron axonogenesis;GO:0048813:dendrite morphogenesis;GO:0030900:forebrain development;GO:0035556:intracellular signal transduction;GO:1900181:negative regulation of protein localization to nucleus;GO:0001764:neuron migration;GO:0048812:neuron projection morphogenesis;GO:001…	GO:0014069:postsynaptic density;GO:0030424:axon;GO:0030426:growth cone;GO:0005887:integral component of plasma membrane;	GO:0005524:ATP binding;GO:0004672:protein kinase activity;	K08805	-
ENSMUSG00000025228	4252.87	0.399241	0.0388305	10.2816	8.52712e-25	6.81785e-23	19	46365250	46384187	-	Actr1a	ARP1 actin-related protein 1A%2C centractin alpha [Source:MGI Symbol%3BAcc:MGI:1858964]	-	GO:0005938:cell cortex;GO:0005737:cytoplasm;GO:0005815:microtubule organizing center;	GO:0005524:ATP binding;	K16575	;ko05014 Amyotrophic lateral sclerosis;ko05016 Huntington disease;ko05022 Pathways of neurodegeneration - multiple diseases;ko05132 Salmonella infection;
ENSMUSG00000023341	125.341	3.32677	0.323753	10.2756	9.07339e-25	7.22501e-23	16	97336508	97362100	+	Mx2	MX dynamin-like GTPase 2 [Source:MGI Symbol%3BAcc:MGI:97244]	GO:0051607:defense response to virus;GO:0003374:dynamin polymerization involved in mitochondrial fission;GO:0045087:innate immune response;GO:0061025:membrane fusion;GO:0000266:mitochondrial fission;GO:0031623:receptor internalization;GO:0050803:regulation of synapse structure or activity;GO:0009615:response to virus;GO:0016185:synaptic vesicle budding from presynaptic membrane;GO:0045071:negativ…	GO:0030424:axon;GO:0005737:cytoplasm;GO:0031410:cytoplasmic vesicle;GO:0044327:dendritic spine head;GO:0005789:endoplasmic reticulum membrane;GO:0016020:membrane;GO:0015630:microtubule cytoskeleton;GO:0031966:mitochondrial membrane;GO:0005634:nucleus;GO:0048471:perinuclear region of cytoplasm;GO:0005886:plasma membrane;GO:0014069:postsynaptic density;GO:0098793:presynapse;	GO:0005525:GTP binding;GO:0003924:GTPase activity;GO:0008017:microtubule binding;	K14754	;ko05160 Hepatitis C;ko05162 Measles;ko05164 Influenza A;ko05165 Human papillomavirus infection;ko05171 Coronavirus disease - COVID-19;
ENSMUSG00000020303	113.422	1.92726	0.187785	10.2631	1.03314e-24	8.19329e-23	11	31307307	31320074	-	Stc2	stanniocalcin 2 [Source:MGI Symbol%3BAcc:MGI:1316731]	GO:0055074:calcium ion homeostasis;GO:0006874:cellular calcium ion homeostasis;GO:0071456:cellular response to hypoxia;GO:0046697:decidualization;GO:0007566:embryo implantation;GO:0030968:endoplasmic reticulum unfolded protein response;GO:0010629:negative regulation of gene expression;GO:0040015:negative regulation of multicellular organism growth;GO:0046885:regulation of hormone biosynthetic pro…	GO:0005783:endoplasmic reticulum;GO:0005576:extracellular region;GO:0005615:extracellular space;GO:0005794:Golgi apparatus;GO:0048471:perinuclear region of cytoplasm;	GO:0019899:enzyme binding;GO:0020037:heme binding;GO:0005179:hormone activity;GO:0042803:protein homodimerization activity;	-	-
ENSMUSG00000035164	409.497	0.873896	0.0852154	10.2551	1.12208e-24	8.86263e-23	9	52022644	52079872	-	Zc3h12c	zinc finger CCCH type containing 12C [Source:MGI Symbol%3BAcc:MGI:3026959]	GO:0090502:RNA phosphodiester bond hydrolysis, endonucleolytic;	GO:0036464:cytoplasmic ribonucleoprotein granule;GO:0005634:nucleus;	GO:0004521:endoribonuclease activity;GO:0046872:metal ion binding;GO:0003729:mRNA binding;	K18668	-
ENSMUSG00000054976	1027.26	0.720345	0.0702514	10.2538	1.13757e-24	8.9487e-23	1	81054667	81319479	+	Nyap2	neuronal tyrosine-phophorylated phosphoinositide 3-kinase adaptor 2 [Source:MGI Symbol%3BAcc:MGI:2443135]	GO:0048812:neuron projection morphogenesis;GO:0014065:phosphatidylinositol 3-kinase signaling;	-	-	-	-
ENSMUSG00000057554	703.436	0.702152	0.0686557	10.2271	1.49882e-24	1.17431e-22	13	12454296	12479825	-	Lgals8	lectin%2C galactose binding%2C soluble 8 [Source:MGI Symbol%3BAcc:MGI:1928481]	GO:0098586:cellular response to virus;GO:0002317:plasma cell differentiation;GO:0031295:T cell costimulation;GO:0098792:xenophagy;	GO:0005737:cytoplasm;GO:0031410:cytoplasmic vesicle;GO:0005829:cytosol;	GO:0030246:carbohydrate binding;GO:0005178:integrin binding;	K06832	-
ENSMUSG00000026571	1266.2	-0.659626	0.0645358	-10.2211	1.59556e-24	1.24511e-22	1	165156267	165288044	-	Dcaf6	DDB1 and CUL4 associated factor 6 [Source:MGI Symbol%3BAcc:MGI:1921356]	GO:0045944:positive regulation of transcription from RNA polymerase II promoter;GO:0016567:protein ubiquitination;	GO:0080008:Cul4-RING E3 ubiquitin ligase complex;GO:0005737:cytoplasm;GO:0005829:cytosol;GO:0005925:focal adhesion;GO:0005654:nucleoplasm;GO:0005634:nucleus;	GO:0030374:ligand-dependent nuclear receptor transcription coactivator activity;	K11795	-
ENSMUSG00000020152	5101.85	-0.481556	0.0473248	-10.1755	2.54963e-24	1.9817e-22	11	20012304	20062913	-	Actr2	ARP2 actin-related protein 2 [Source:MGI Symbol%3BAcc:MGI:1913963]	GO:0034314:Arp2/3 complex-mediated actin nucleation;GO:0010592:positive regulation of lamellipodium assembly;GO:0045944:positive regulation of transcription from RNA polymerase II promoter;	GO:0005885:Arp2/3 protein complex;GO:0042995:cell projection;GO:0005737:cytoplasm;GO:0005829:cytosol;GO:0005634:nucleus;GO:0035861:site of double-strand break;	GO:0003779:actin binding;GO:0005524:ATP binding;	K17260	;ko04138 Autophagy - yeast;ko04144 Endocytosis;ko04530 Tight junction;ko04666 Fc gamma R-mediated phagocytosis;ko04810 Regulation of actin cytoskeleton;ko05100 Bacterial invasion of epithelial cells;ko05130 Pathogenic Escherichia coli infection;ko05131 Shigellosis;ko05132 Salmonella infection;ko05135 Yersinia infection;
ENSMUSG00000045038	7073.76	-0.551331	0.0543057	-10.1523	3.23497e-24	2.50441e-22	17	86475213	86965347	+	Prkce	protein kinase C%2C epsilon [Source:MGI Symbol%3BAcc:MGI:97599]	GO:0007155:cell adhesion;GO:0007049:cell cycle;GO:0051301:cell division;GO:0071361:cellular response to ethanol;	GO:0071944:cell periphery;GO:0005737:cytoplasm;GO:0005829:cytosol;GO:0005783:endoplasmic reticulum;GO:0005856:cytoskeleton;	GO:0071889:14-3-3 protein binding;GO:0003785:actin monomer binding;GO:0005524:ATP binding;GO:0004698:calcium-dependent protein kinase C activity;	K18050	;ko04022 cGMP-PKG signaling pathway;ko04071 Sphingolipid signaling pathway;ko04270 Vascular smooth muscle contraction;ko04371 Apelin signaling pathway;ko04530 Tight junction;ko04666 Fc gamma R-mediated phagocytosis;ko04750 Inflammatory mediator regulation of TRP channels;ko04925 Aldosterone synthesis and secretion;ko04930 Type II diabetes mellitus;ko04931 Insulin resistance;ko04933 AGE-RAGE signa…
ENSMUSG00000006740	6471.69	0.676783	0.0666983	10.1469	3.41955e-24	2.63684e-22	18	6201002	6242174	-	Kif5b	kinesin family member 5B [Source:MGI Symbol%3BAcc:MGI:1098268]	GO:0007411:axon guidance;GO:0071346:cellular response to interferon-gamma;GO:0051642:centrosome localization;GO:0007028:cytoplasm organization;GO:0030705:cytoskeleton-dependent intracellular transport;GO:0021766:hippocampus development;GO:0032418:lysosome localization;GO:0007018:microtubule-based movement;GO:0007017:microtubule-based process;GO:0006839:mitochondrial transport;GO:0042267:natural k…	GO:1904115:axon cytoplasm;GO:0044295:axonal growth cone;GO:0034451:centriolar satellite;GO:0035253:ciliary rootlet;GO:0005737:cytoplasm;GO:0005829:cytosol;GO:0032839:dendrite cytoplasm;GO:0030139:endocytic vesicle;GO:0005871:kinesin complex;GO:0005765:lysosomal membrane;GO:0043227:membrane-bounded organelle;GO:0005874:microtubule;GO:0015630:microtubule cytoskeleton;GO:0043005:neuron projection;GO…	GO:0005524:ATP binding;GO:0008574:ATP-dependent microtubule motor activity, plus-end-directed;GO:0042802:identical protein binding;GO:0008432:JUN kinase binding;GO:0008017:microtubule binding;GO:0003777:microtubule motor activity;	K10396	;ko04144 Endocytosis;ko04728 Dopaminergic synapse;ko05010 Alzheimer disease;ko05012 Parkinson disease;ko05014 Amyotrophic lateral sclerosis;ko05016 Huntington disease;ko05020 Prion disease;ko05022 Pathways of neurodegeneration - multiple diseases;ko05132 Salmonella infection;ko05223 Non-small cell lung cancer;
ENSMUSG00000003429	2194.23	0.438466	0.043237	10.141	3.63373e-24	2.79097e-22	7	44771803	44773863	-	Rps11	ribosomal protein S11 [Source:MGI Symbol%3BAcc:MGI:1351329]	GO:0006412:translation;	GO:0005840:ribosome;	GO:0019843:rRNA binding;GO:0003735:structural constituent of ribosome;	K02949	;ko03010 Ribosome;ko05171 Coronavirus disease - COVID-19;
ENSMUSG00000032586	482.696	-1.06682	0.105374	-10.1241	4.31826e-24	3.30372e-22	9	107827335	107849469	+	Traip	TRAF-interacting protein [Source:MGI Symbol%3BAcc:MGI:1096377]	GO:0006974:cellular response to DNA damage stimulus;GO:0032688:negative regulation of interferon-beta production;GO:0032088:negative regulation of NF-kappaB transcription factor activity;GO:0010804:negative regulation of tumor necrosis factor-mediated signaling pathway;GO:0016567:protein ubiquitination;GO:0031297:replication fork processing;GO:0007165:signal transduction;	GO:0005730:nucleolus;GO:0005654:nucleoplasm;GO:0048471:perinuclear region of cytoplasm;	GO:0042802:identical protein binding;GO:0046872:metal ion binding;GO:0061630:ubiquitin protein ligase activity;GO:0004842:ubiquitin-protein transferase activity;	K11985	-
ENSMUSG00000000386	52.7558	3.70425	0.365969	10.1218	4.42366e-24	3.37114e-22	16	97248235	97264107	-	Mx1	MX dynamin-like GTPase 1 [Source:MGI Symbol%3BAcc:MGI:97243]	GO:0003374:dynamin polymerization involved in mitochondrial fission;GO:0061025:membrane fusion;GO:0000266:mitochondrial fission;GO:0031623:receptor internalization;GO:0050803:regulation of synapse structure or activity;GO:0016185:synaptic vesicle budding from presynaptic membrane;GO:0051607:defense response to virus;GO:0045087:innate immune response;GO:0070106:interleukin-27-mediated signaling pa…	GO:0030424:axon;GO:0005737:cytoplasm;GO:0031410:cytoplasmic vesicle;GO:0044327:dendritic spine head;GO:0016020:membrane;GO:0015630:microtubule cytoskeleton;GO:0031966:mitochondrial membrane;GO:0005634:nucleus;GO:0005886:plasma membrane;GO:0014069:postsynaptic density;GO:0098793:presynapse;GO:0005789:endoplasmic reticulum membrane;GO:0048471:perinuclear region of cytoplasm;	GO:0005525:GTP binding;GO:0003924:GTPase activity;GO:0008017:microtubule binding;GO:0042802:identical protein binding;	K14754	;ko05160 Hepatitis C;ko05162 Measles;ko05164 Influenza A;ko05165 Human papillomavirus infection;ko05171 Coronavirus disease - COVID-19;
ENSMUSG00000027438	7042.04	-0.468528	0.0463243	-10.1141	4.78388e-24	3.63147e-22	2	148535905	148574387	-	Napb	N-ethylmaleimide sensitive fusion protein attachment protein beta [Source:MGI Symbol%3BAcc:MGI:104562]	GO:0006886:intracellular protein transport;GO:0032984:macromolecular complex disassembly;GO:0043462:regulation of ATPase activity;GO:0002090:regulation of receptor internalization;GO:0010807:regulation of synaptic vesicle priming;GO:0035494:SNARE complex disassembly;GO:0035249:synaptic transmission, glutamatergic;GO:0048488:synaptic vesicle endocytosis;	GO:0043209:myelin sheath;GO:0098794:postsynapse;GO:0098793:presynapse;GO:0031201:SNARE complex;GO:0070044:synaptobrevin 2-SNAP-25-syntaxin-1a complex;GO:0005774:vacuolar membrane;	GO:0000149:SNARE binding;GO:0005483:soluble NSF attachment protein activity;GO:0019905:syntaxin binding;	K15296	;ko04138 Autophagy - yeast;ko04721 Synaptic vesicle cycle;
ENSMUSG00000030592	745.277	-0.728783	0.0724317	-10.0617	8.16117e-24	6.17118e-22	7	28702769	28824604	-	Ryr1	ryanodine receptor 1%2C skeletal muscle [Source:MGI Symbol%3BAcc:MGI:99659]	GO:0006816:calcium ion transport;GO:0071318:cellular response to ATP;GO:0071313:cellular response to caffeine;GO:0071277:cellular response to calcium ion;GO:0006936:muscle contraction;GO:0043931:ossification involved in bone maturation;GO:0003151:outflow tract morphogenesis;GO:0051289:protein homotetramerization;GO:0051480:cytosolic calcium ion homeostasis;GO:0006937:regulation of muscle contract…	GO:0034704:calcium channel complex;GO:0005938:cell cortex;GO:0005737:cytoplasm;GO:0030659:cytoplasmic vesicle membrane;GO:0031234:extrinsic component of cytoplasmic side of plasma membrane;GO:0031674:I band;GO:0031301:integral component of organelle membrane;GO:0030314:junctional membrane complex;GO:0016020:membrane;GO:0005886:plasma membrane;GO:0032991:macromolecular complex;GO:1990425:ryanodine…	GO:0005524:ATP binding;GO:0005262:calcium channel activity;GO:0005509:calcium ion binding;GO:0048763:calcium-induced calcium release activity;GO:0005516:calmodulin binding;GO:0019899:enzyme binding;GO:0002020:protease binding;GO:0005219:ryanodine-sensitive calcium-release channel activity;GO:0005245:voltage-gated calcium channel activity;	K04961	;ko04020 Calcium signaling pathway;ko04371 Apelin signaling pathway;ko04713 Circadian entrainment;ko04730 Long-term depression;ko04921 Oxytocin signaling pathway;ko05017 Spinocerebellar ataxia;ko05020 Prion disease;ko05022 Pathways of neurodegeneration - multiple diseases;
ENSMUSG00000005338	9288.82	0.414732	0.041242	10.056	8.63985e-24	6.50791e-22	1	173160825	173195261	-	Cadm3	cell adhesion molecule 3 [Source:MGI Symbol%3BAcc:MGI:2137858]	GO:0007157:heterophilic cell-cell adhesion via plasma membrane cell adhesion molecules;GO:0007156:homophilic cell adhesion via plasma membrane adhesion molecules;GO:0008104:protein localization;	GO:0005911:cell-cell junction;	GO:0042803:protein homodimerization activity;	K06780	;ko04514 Cell adhesion molecules;
ENSMUSG00000024758	17719.8	-0.433126	0.0430929	-10.051	9.09587e-24	6.82505e-22	19	7403266	7460646	-	Rtn3	reticulon 3 [Source:MGI Symbol%3BAcc:MGI:1339970]	GO:0006915:apoptotic process;GO:0071787:endoplasmic reticulum tubular network assembly;GO:0071786:endoplasmic reticulum tubular network organization;GO:1902430:negative regulation of beta-amyloid formation;GO:0016192:vesicle-mediated transport;	GO:0005783:endoplasmic reticulum;GO:0005789:endoplasmic reticulum membrane;GO:0005794:Golgi apparatus;GO:0000139:Golgi membrane;GO:0016021:integral component of membrane;GO:0045202:synapse;	-	-	-
ENSMUSG00000031353	1959.79	-0.461868	0.045971	-10.0469	9.47561e-24	7.08275e-22	X	161543398	161562088	+	Rbbp7	retinoblastoma binding protein 7%2C chromatin remodeling factor [Source:MGI Symbol%3BAcc:MGI:1194910]	GO:0070370:cellular heat acclimation;GO:0006338:chromatin remodeling;GO:0006260:DNA replication;GO:0030308:negative regulation of cell growth;GO:0000122:negative regulation of transcription from RNA polymerase II promoter;GO:0045892:negative regulation of transcription, DNA-templated;GO:0048545:response to steroid hormone;GO:0006325:chromatin organization;	GO:0005829:cytosol;GO:0035098:ESC/E(Z) complex;GO:0000118:histone deacetylase complex;GO:0005654:nucleoplasm;GO:0005634:nucleus;GO:0016581:NuRD complex;	GO:0042393:histone binding;GO:0003723:RNA binding;	K11659	-
ENSMUSG00000048249	1432.82	0.584015	0.0581827	10.0376	1.04179e-23	7.75739e-22	17	26934624	26995609	+	Crebrf	CREB3 regulatory factor [Source:MGI Symbol%3BAcc:MGI:1924378]	GO:0042711:maternal behavior;GO:1900102:negative regulation of endoplasmic reticulum unfolded protein response;GO:1900170:negative regulation of glucocorticoid mediated signaling pathway;GO:0000122:negative regulation of transcription from RNA polymerase II promoter;GO:0032388:positive regulation of intracellular transport;GO:1902213:positive regulation of prolactin signaling pathway;GO:0045732:p…	GO:0005737:cytoplasm;GO:0016604:nuclear body;GO:0005654:nucleoplasm;GO:0005634:nucleus;	GO:0001228:RNA polymerase II transcription regulatory region sequence-specific DNA binding transcription factor activity involved in positive regulation of transcription;GO:0000981:sequence-specific DNA binding RNA polymerase II transcription factor activity;GO:0000977:RNA polymerase II regulatory region sequence-specific DNA binding;	-	-
ENSMUSG00000045573	4731.14	-0.746282	0.0743971	-10.0311	1.11317e-23	8.24984e-22	4	4133531	4138819	-	Penk	preproenkephalin [Source:MGI Symbol%3BAcc:MGI:104629]	GO:0002118:aggressive behavior;GO:0007568:aging;GO:0001662:behavioral fear response;GO:0071320:cellular response to cAMP;GO:0034599:cellular response to oxidative stress;GO:0071560:cellular response to transforming growth factor beta stimulus;GO:0098586:cellular response to virus;GO:0071305:cellular response to vitamin D;GO:0007268:synaptic transmission;GO:0051867:general adaptation syndrome, beh…	GO:0030424:axon;GO:0043679:axon terminus;GO:0070852:cell body fiber;GO:0034466:chromaffin granule lumen;GO:0030425:dendrite;GO:0005576:extracellular region;GO:0043025:neuronal cell body;GO:0043204:perikaryon;GO:0005886:plasma membrane;GO:0032280:symmetric synapse;GO:0034592:synaptic vesicle lumen;	GO:0001515:opioid peptide activity;GO:0031628:opioid receptor binding;	K18832	;ko04080 Neuroactive ligand-receptor interaction;
ENSMUSG00000028557	4033.39	-0.459273	0.0457864	-10.0308	1.11639e-23	8.24984e-22	4	109308295	109341925	-	Rnf11	ring finger protein 11 [Source:MGI Symbol%3BAcc:MGI:1352759]	GO:0051865:protein autoubiquitination;GO:0006511:ubiquitin-dependent protein catabolic process;	GO:0005769:early endosome;GO:0005634:nucleus;GO:0055037:recycling endosome;GO:0000151:ubiquitin ligase complex;	GO:0046872:metal ion binding;GO:0061630:ubiquitin protein ligase activity;	K11980	-
ENSMUSG00000028005	3070.98	-0.512225	0.0510844	-10.027	1.15957e-23	8.53664e-22	3	81939313	81981996	-	Gucy1b1	guanylate cyclase 1%2C soluble%2C beta 1 [Source:MGI Symbol%3BAcc:MGI:1860604]	GO:0071732:cellular response to nitric oxide;GO:0006182:cGMP biosynthetic process;GO:0019934:cGMP-mediated signaling;GO:0038060:nitric oxide-cGMP-mediated signaling pathway;	GO:0005737:cytoplasm;GO:0008074:guanylate cyclase complex, soluble;GO:0048786:presynaptic active zone;GO:0032991:macromolecular complex;	GO:0004016:adenylate cyclase activity;GO:0047805:cytidylate cyclase activity;GO:0005525:GTP binding;GO:0004383:guanylate cyclase activity;GO:0020037:heme binding;GO:0051879:Hsp90 protein binding;GO:0043167:ion binding;GO:0046872:metal ion binding;GO:0044877:macromolecular complex binding;	K12319	;ko00230 Purine metabolism;ko01100 Metabolic pathways;ko04022 cGMP-PKG signaling pathway;ko04270 Vascular smooth muscle contraction;ko04540 Gap junction;ko04611 Platelet activation;ko04713 Circadian entrainment;ko04730 Long-term depression;ko04921 Oxytocin signaling pathway;ko04924 Renin secretion;ko04970 Salivary secretion;
ENSMUSG00000048644	3851.15	-0.571344	0.0570391	-10.0167	1.28724e-23	9.44089e-22	8	4307660	4309274	-	Ctxn1	cortexin 1 [Source:MGI Symbol%3BAcc:MGI:88566]	-	GO:0016021:integral component of membrane;	-	-	-
ENSMUSG00000032562	2734.62	0.422475	0.0422793	9.99248	1.64413e-23	1.20132e-21	9	107491324	107512566	-	Gnai2	guanine nucleotide binding protein (G protein)%2C alpha inhibiting 2 [Source:MGI Symbol%3BAcc:MGI:95772]	GO:0007189:adenylate cyclase-activating G-protein coupled receptor signaling pathway;GO:0007193:adenylate cyclase-inhibiting G-protein coupled receptor signaling pathway;GO:0007188:adenylate cyclase-modulating G-protein coupled receptor signaling pathway;GO:0007049:cell cycle;GO:0051301:cell division;GO:0008283:cell proliferation;GO:0007213:G-protein coupled acetylcholine receptor signaling pathw…	GO:0044297:cell body;GO:0005813:centrosome;GO:0005737:cytoplasm;GO:0005829:cytosol;GO:0030425:dendrite;GO:0005834:heterotrimeric G-protein complex;GO:0016020:membrane;GO:0045121:membrane raft;GO:0030496:midbody;GO:0005654:nucleoplasm;GO:0005634:nucleus;GO:0005886:plasma membrane;GO:0045202:synapse;	GO:0001664:G-protein coupled receptor binding;GO:0031683:G-protein beta/gamma-subunit complex binding;GO:0005525:GTP binding;GO:0003924:GTPase activity;GO:0046872:metal ion binding;	K04630	;ko04015 Rap1 signaling pathway;ko04022 cGMP-PKG signaling pathway;ko04024 cAMP signaling pathway;ko04062 Chemokine signaling pathway;ko04071 Sphingolipid signaling pathway;ko04113 Meiosis - yeast;ko04261 Adrenergic signaling in cardiomyocytes;ko04360 Axon guidance;ko04371 Apelin signaling pathway;ko04540 Gap junction;ko04611 Platelet activation;ko04670 Leukocyte transendothelial migration;ko0471…
ENSMUSG00000004933	2180.68	-0.530332	0.0530753	-9.99207	1.65095e-23	1.20181e-21	10	81088769	81099199	+	Matk	megakaryocyte-associated tyrosine kinase [Source:MGI Symbol%3BAcc:MGI:99259]	-	GO:0005737:cytoplasm;GO:0016020:membrane;	GO:0005524:ATP binding;GO:0004715:non-membrane spanning protein tyrosine kinase activity;GO:0004713:protein tyrosine kinase activity;GO:0004714:transmembrane receptor protein tyrosine kinase activity;	K08888	;ko04722 Neurotrophin signaling pathway;
ENSMUSG00000030921	130.753	2.06515	0.206723	9.98993	1.68701e-23	1.22349e-21	7	104058232	104114400	-	Trim30a	tripartite motif-containing 30A [Source:MGI Symbol%3BAcc:MGI:98178]	GO:0045087:innate immune response;GO:0032715:negative regulation of interleukin-6 production;GO:1900226:negative regulation of NLRP3 inflammasome complex assembly;GO:2000378:negative regulation of reactive oxygen species metabolic process;GO:0034122:negative regulation of toll-like receptor signaling pathway;GO:0032720:negative regulation of tumor necrosis factor production;GO:0010508:positive re…	GO:0005737:cytoplasm;GO:0005829:cytosol;GO:0005654:nucleoplasm;	GO:0003677:DNA binding;GO:0042803:protein homodimerization activity;GO:0019901:protein kinase binding;GO:0061630:ubiquitin protein ligase activity;GO:0008270:zinc ion binding;	K10648	;ko05170 Human immunodeficiency virus 1 infection;
ENSMUSG00000058897	990.084	-0.748285	0.0749539	-9.98327	1.80418e-23	1.30362e-21	3	129925150	130393526	+	Col25a1	collagen%2C type XXV%2C alpha 1 [Source:MGI Symbol%3BAcc:MGI:1924268]	GO:0060385:axonogenesis involved in innervation;GO:0030198:extracellular matrix organization;	GO:0005581:collagen trimer;GO:0031012:extracellular matrix;GO:0005576:extracellular region;GO:0005615:extracellular space;GO:0005887:integral component of plasma membrane;	GO:0001540:beta-amyloid binding;GO:0005201:extracellular matrix structural constituent;GO:0008201:heparin binding;GO:0042802:identical protein binding;	K16617	;ko04974 Protein digestion and absorption;
ENSMUSG00000069682	774.807	0.765141	0.0767272	9.97223	2.01657e-23	1.45171e-21	10	29574731	29575389	-	Gm10275	predicted pseudogene 10275 [Source:MGI Symbol%3BAcc:MGI:3704354]	GO:0006412:translation;	GO:0005737:cytoplasm;GO:0005829:cytosol;GO:0022625:cytosolic large ribosomal subunit;GO:0022626:cytosolic ribosome;GO:0015934:large ribosomal subunit;GO:0005730:nucleolus;GO:0005634:nucleus;GO:0014069:postsynaptic density;	GO:0070180:large ribosomal subunit rRNA binding;GO:0003735:structural constituent of ribosome;	K02870	;ko03010 Ribosome;ko05171 Coronavirus disease - COVID-19;
ENSMUSG00000020170	1395.84	0.528155	0.0530433	9.95705	2.34932e-23	1.68503e-21	10	116905332	116984439	-	Frs2	fibroblast growth factor receptor substrate 2 [Source:MGI Symbol%3BAcc:MGI:1100860]	GO:0008595:anterior/posterior axis specification, embryo;GO:0044344:cellular response to fibroblast growth factor stimulus;GO:0008543:fibroblast growth factor receptor signaling pathway;GO:0030900:forebrain development;GO:0001702:gastrulation with mouth forming second;GO:0002088:lens development in camera-type eye;GO:0070307:lens fiber cell development;GO:2000726:negative regulation of cardiac mu…	GO:0005912:adherens junction;GO:0005911:cell-cell junction;GO:0005737:cytoplasm;GO:0005829:cytosol;GO:0005886:plasma membrane;	GO:0005104:fibroblast growth factor receptor binding;GO:0005168:neurotrophin TRKA receptor binding;GO:0005068:transmembrane receptor protein tyrosine kinase adaptor activity;	K12461;K09228	;ko04714 Thermogenesis;ko04722 Neurotrophin signaling pathway;ko05205 Proteoglycans in cancer;;ko05168 Herpes simplex virus 1 infection;
ENSMUSG00000047485	481.835	-0.718645	0.0722158	-9.95135	2.48778e-23	1.77781e-21	X	156601431	156603365	+	Klhl34	kelch-like 34 [Source:MGI Symbol%3BAcc:MGI:2685234]	-	GO:0005615:extracellular space;	-	K10469	-
ENSMUSG00000029672	1100.97	-0.573289	0.0576366	-9.94661	2.60916e-23	1.85774e-21	6	22306519	22356242	-	Fam3c	FAM3 metabolism regulating signaling molecule C [Source:MGI Symbol%3BAcc:MGI:107892]	GO:0045721:negative regulation of gluconeogenesis;	GO:0031410:cytoplasmic vesicle;GO:0005615:extracellular space;GO:0005794:Golgi apparatus;	-	-	-
ENSMUSG00000029467	14584.9	-0.521745	0.0524677	-9.94413	2.67502e-23	1.89771e-21	5	122591576	122640288	-	Atp2a2	ATPase%2C Ca++ transporting%2C cardiac muscle%2C slow twitch 2 [Source:MGI Symbol%3BAcc:MGI:88110]	GO:0000045:autophagosome assembly;GO:0016240:autophagosome docking;GO:1990036:calcium ion import into sarcoplasmic reticulum;GO:0070588:calcium ion transmembrane transport;GO:0006816:calcium ion transport;GO:1903515:calcium ion transport from cytosol to endoplasmic reticulum;GO:0014898:cardiac muscle hypertrophy in response to stress;GO:0006874:cellular calcium ion homeostasis;GO:0034605:cellular…	GO:0090534:calcium ion-transporting ATPase complex;GO:0005783:endoplasmic reticulum;GO:0005789:endoplasmic reticulum membrane;GO:0031234:extrinsic component of cytoplasmic side of plasma membrane;GO:0014801:longitudinal sarcoplasmic reticulum;GO:0016020:membrane;GO:0048471:perinuclear region of cytoplasm;GO:0032991:macromolecular complex;GO:0097470:ribbon synapse;GO:0016529:sarcoplasmic reticulum…	GO:0005524:ATP binding;GO:0005509:calcium ion binding;GO:0019899:enzyme binding;GO:0031775:lutropin-choriogonadotropic hormone receptor binding;GO:0005388:calcium-transporting ATPase activity;GO:0086039:calcium-transporting ATPase activity involved in regulation of cardiac muscle cell membrane potential;GO:0008553:hydrogen-exporting ATPase activity, phosphorylative mechanism;GO:0008022:protein C-…	K05853	;ko04020 Calcium signaling pathway;ko04022 cGMP-PKG signaling pathway;ko04024 cAMP signaling pathway;ko04260 Cardiac muscle contraction;ko04261 Adrenergic signaling in cardiomyocytes;ko04919 Thyroid hormone signaling pathway;ko04972 Pancreatic secretion;ko05010 Alzheimer disease;ko05017 Spinocerebellar ataxia;ko05022 Pathways of neurodegeneration - multiple diseases;ko05410 Hypertrophic cardiomyo…
ENSMUSG00000079657	501.315	-0.773027	0.0777482	-9.9427	2.71363e-23	1.91812e-21	17	24746215	24753184	-	Rab26	RAB26%2C member RAS oncogene family [Source:MGI Symbol%3BAcc:MGI:2443284]	GO:0035272:exocrine system development;GO:0043001:Golgi to plasma membrane protein transport;GO:0045055:regulated secretory pathway;GO:0017157:regulation of exocytosis;	GO:0005768:endosome;GO:0005794:Golgi apparatus;GO:0000139:Golgi membrane;GO:0031226:intrinsic component of plasma membrane;GO:0030667:secretory granule membrane;	GO:0019002:GMP binding;GO:0005525:GTP binding;GO:0003924:GTPase activity;	K07913	-
ENSMUSG00000074158	120.145	1.47658	0.149102	9.90318	4.03258e-23	2.84013e-21	7	42258950	42292012	-	Zfp976	zinc finger protein 976 [Source:MGI Symbol%3BAcc:MGI:3036263]	GO:0006357:regulation of transcription from RNA polymerase II promoter;	GO:0005634:nucleus;	GO:0000981:sequence-specific DNA binding RNA polymerase II transcription factor activity;GO:0046872:metal ion binding;GO:0000977:RNA polymerase II regulatory region sequence-specific DNA binding;	K09228	;ko05168 Herpes simplex virus 1 infection;
ENSMUSG00000030107	135.988	3.5839	0.362276	9.89274	4.47617e-23	3.14121e-21	6	121222865	121247876	+	Usp18	ubiquitin specific peptidase 18 [Source:MGI Symbol%3BAcc:MGI:1344364]	GO:0060339:negative regulation of type I interferon-mediated signaling pathway;GO:0016579:protein deubiquitination;GO:0050727:regulation of inflammatory response;GO:0009617:response to bacterium;GO:0035634:response to stilbenoid;GO:0006511:ubiquitin-dependent protein catabolic process;	GO:0005829:cytosol;GO:0043231:intracellular membrane-bounded organelle;GO:0005634:nucleus;	GO:0004197:cysteine-type endopeptidase activity;GO:0019785:ISG15-specific protease activity;GO:0004843:ubiquitin-specific protease activity;	K11846	-
ENSMUSG00000029330	1690.7	-0.599794	0.0606471	-9.88991	4.60463e-23	3.21977e-21	5	101912996	101971724	+	Cds1	CDP-diacylglycerol synthase 1 [Source:MGI Symbol%3BAcc:MGI:1921846]	GO:0016024:CDP-diacylglycerol biosynthetic process;GO:0006661:phosphatidylinositol biosynthetic process;GO:0045600:positive regulation of fat cell differentiation;	GO:0005783:endoplasmic reticulum;GO:0005789:endoplasmic reticulum membrane;GO:0016021:integral component of membrane;	GO:0004605:phosphatidate cytidylyltransferase activity;	K00981	;ko00564 Glycerophospholipid metabolism;ko01100 Metabolic pathways;ko01110 Biosynthesis of secondary metabolites;ko04070 Phosphatidylinositol signaling system;
ENSMUSG00000037321	101.295	1.89814	0.191978	9.88728	4.7269e-23	3.29347e-21	17	34406527	34416199	+	Tap1	transporter 1%2C ATP-binding cassette%2C sub-family B (MDR/TAP) [Source:MGI Symbol%3BAcc:MGI:98483]	GO:0002250:adaptive immune response;GO:0019885:antigen processing and presentation of endogenous peptide antigen via MHC class I;GO:0002479:antigen processing and presentation of exogenous peptide antigen via MHC class I, TAP-dependent;GO:0046967:cytosol to ER transport;GO:0006952:defense response;GO:0015833:peptide transport;GO:0042270:protection from natural killer cell mediated cytotoxicity;GO…	GO:0034451:centriolar satellite;GO:0005783:endoplasmic reticulum;GO:0030176:integral component of endoplasmic reticulum membrane;GO:0016021:integral component of membrane;GO:0043231:intracellular membrane-bounded organelle;GO:0042824:MHC class I peptide loading complex;GO:0005739:mitochondrion;GO:0030670:phagocytic vesicle membrane;GO:0042825:TAP complex;	GO:0015433:peptide antigen-transporting ATPase activity;GO:0015440:peptide-transporting ATPase activity;GO:0043531:ADP binding;GO:0005524:ATP binding;GO:0042626:ATPase activity, coupled to transmembrane movement of substances;GO:0046872:metal ion binding;GO:0042288:MHC class I protein binding;GO:0023029:MHC class Ib protein binding;GO:0000166:nucleotide binding;GO:0042605:peptide antigen binding;…	K05653	;ko02010 ABC transporters;ko04145 Phagosome;ko04612 Antigen processing and presentation;ko05163 Human cytomegalovirus infection;ko05168 Herpes simplex virus 1 infection;ko05169 Epstein-Barr virus infection;ko05170 Human immunodeficiency virus 1 infection;ko05340 Primary immunodeficiency;
ENSMUSG00000024308	609.403	0.983097	0.0995065	9.87973	5.09723e-23	3.53721e-21	17	34134873	34148266	+	Tapbp	TAP binding protein [Source:MGI Symbol%3BAcc:MGI:1201689]	GO:0019885:antigen processing and presentation of endogenous peptide antigen via MHC class I;GO:0002479:antigen processing and presentation of exogenous peptide antigen via MHC class I, TAP-dependent;GO:0006952:defense response;GO:0002398:MHC class Ib protein complex assembly;GO:0050823:peptide antigen stabilization;GO:0065003:macromolecular complex assembly;GO:0010468:regulation of gene expressi…	GO:0005789:endoplasmic reticulum membrane;GO:0000139:Golgi membrane;GO:0005887:integral component of plasma membrane;GO:0042824:MHC class I peptide loading complex;GO:0030670:phagocytic vesicle membrane;	GO:0046978:TAP1 binding;GO:0046979:TAP2 binding;	K08058	;ko04612 Antigen processing and presentation;ko05163 Human cytomegalovirus infection;ko05168 Herpes simplex virus 1 infection;ko05169 Epstein-Barr virus infection;ko05170 Human immunodeficiency virus 1 infection;
ENSMUSG00000028893	339.17	1.20386	0.121855	9.87942	5.11299e-23	3.53721e-21	4	132219343	132237812	-	Sesn2	sestrin 2 [Source:MGI Symbol%3BAcc:MGI:2651874]	GO:0034198:cellular response to amino acid starvation;GO:0071230:cellular response to amino acid stimulus;GO:0042149:cellular response to glucose starvation;GO:0071233:cellular response to leucine;GO:1990253:cellular response to leucine starvation;GO:0034599:cellular response to oxidative stress;GO:0030330:DNA damage response, signal transduction by p53 class mediator;GO:0006635:fatty acid beta-o…	GO:1990316:ATG1/UKL1 kinase complex;GO:0005737:cytoplasm;GO:0005739:mitochondrion;GO:0005634:nucleus;	GO:0005092:GDP-dissociation inhibitor activity;GO:0070728:leucine binding;GO:0016684:oxidoreductase activity, acting on peroxide as acceptor;GO:0051920:peroxiredoxin activity;GO:0044877:macromolecular complex binding;GO:0032542:sulfiredoxin activity;	K10141	;ko04115 p53 signaling pathway;ko04211 Longevity regulating pathway;
ENSMUSG00000060681	2019.19	-0.489209	0.0495265	-9.87772	5.20023e-23	3.58485e-21	X	55655117	55709590	+	Slc9a6	solute carrier family 9 (sodium/hydrogen exchanger)%2C member 6 [Source:MGI Symbol%3BAcc:MGI:2443511]	GO:0048675:axon extension;GO:0097484:dendrite extension;GO:0006811:ion transport;GO:0048812:neuron projection morphogenesis;GO:0071805:potassium ion transmembrane transport;GO:0051453:regulation of intracellular pH;GO:0098719:sodium ion import across plasma membrane;	GO:0031901:early endosome membrane;GO:0005789:endoplasmic reticulum membrane;GO:0016021:integral component of membrane;GO:0043231:intracellular membrane-bounded organelle;GO:0005886:plasma membrane;GO:0055037:recycling endosome;GO:0055038:recycling endosome membrane;	GO:0015386:potassium:proton antiporter activity;GO:0015385:sodium:proton antiporter activity;	K12041	;ko04260 Cardiac muscle contraction;
ENSMUSG00000028546	1486.21	-0.595957	0.0604303	-9.86189	6.08904e-23	4.18278e-21	4	110060919	110209106	-	Elavl4	ELAV like RNA binding protein 4 [Source:MGI Symbol%3BAcc:MGI:107427]	GO:0070935:3'-UTR-mediated mRNA stabilization;GO:0007568:aging;GO:0008306:associative learning;GO:1990090:cellular response to nerve growth factor stimulus;GO:0021895:cerebral cortex neuron differentiation;GO:0048813:dendrite morphogenesis;GO:0007612:learning;GO:0007626:locomotory behavior;GO:0006397:mRNA processing;GO:0007399:nervous system development;GO:0030182:neuron differentiation;GO:190000…	GO:0030424:axon;GO:0005737:cytoplasm;GO:0005856:cytoskeleton;GO:0005829:cytosol;GO:0030425:dendrite;GO:0030426:growth cone;GO:0016020:membrane;GO:0043025:neuronal cell body;GO:0005635:nuclear envelope;GO:0005634:nucleus;GO:0043204:perikaryon;GO:0042788:polysomal ribosome;	GO:0035925:mRNA 3'-UTR AU-rich region binding;GO:0003730:mRNA 3'-UTR binding;GO:0003729:mRNA binding;GO:0008143:poly(A) binding;GO:0097158:pre-mRNA intronic pyrimidine-rich binding;GO:0045182:translation regulator activity;GO:0003723:RNA binding;	K13208	-
ENSMUSG00000097993	197.056	-1.20769	0.122743	-9.83915	7.63505e-23	5.2264e-21	1	135036235	135060332	-	Ptprv	protein tyrosine phosphatase%2C receptor type%2C V [Source:MGI Symbol%3BAcc:MGI:108027]	GO:0006470:protein dephosphorylation;	GO:0016021:integral component of membrane;	GO:0004725:protein tyrosine phosphatase activity;	K18036	-
ENSMUSG00000046721	942.582	0.594326	0.0604571	9.83054	8.31725e-23	5.67347e-21	7	44974389	44975041	+	Rpl14-ps1	ribosomal protein L14%2C pseudogene 1 [Source:MGI Symbol%3BAcc:MGI:3710579]	GO:0042273:ribosomal large subunit biogenesis;GO:0006364:rRNA processing;GO:0006412:translation;	GO:0005829:cytosol;GO:0022625:cytosolic large ribosomal subunit;GO:0022626:cytosolic ribosome;GO:0014069:postsynaptic density;	GO:0003723:RNA binding;GO:0003735:structural constituent of ribosome;	K02875	;ko03010 Ribosome;ko05171 Coronavirus disease - COVID-19;
ENSMUSG00000055692	893.864	-0.666652	0.0678482	-9.82564	8.73218e-23	5.93575e-21	16	17093941	17101093	+	Tmem191c	transmembrane protein 191C [Source:MGI Symbol%3BAcc:MGI:107238]	GO:0046854:phosphatidylinositol phosphorylation;GO:0048015:phosphatidylinositol-mediated signaling;	GO:0016021:integral component of membrane;GO:0005737:cytoplasm;GO:0016020:membrane;GO:0005886:plasma membrane;	GO:0004430:1-phosphatidylinositol 4-kinase activity;GO:0052742:phosphatidylinositol kinase activity;	K00888	;ko00562 Inositol phosphate metabolism;ko01100 Metabolic pathways;ko04011 MAPK signaling pathway - yeast;ko04070 Phosphatidylinositol signaling system;
ENSMUSG00000003382	854.273	0.686054	0.0699084	9.81361	9.83826e-23	6.6644e-21	3	87432714	87447463	+	Etv3	ets variant 3 [Source:MGI Symbol%3BAcc:MGI:1350926]	GO:0030154:cell differentiation;GO:0097011:cellular response to granulocyte macrophage colony-stimulating factor stimulus;GO:0008285:negative regulation of cell proliferation;GO:0000122:negative regulation of transcription from RNA polymerase II promoter;GO:0006357:regulation of transcription from RNA polymerase II promoter;	GO:0000785:chromatin;GO:0043231:intracellular membrane-bounded organelle;GO:0005654:nucleoplasm;GO:0005634:nucleus;GO:0090571:RNA polymerase II transcription repressor complex;GO:0017053:transcriptional repressor complex;	GO:0017151:DEAD/H-box RNA helicase binding;GO:0000981:sequence-specific DNA binding RNA polymerase II transcription factor activity;GO:0001227:RNA polymerase II transcription regulatory region sequence-specific DNA binding transcription factor activity involved in negative regulation of transcription;GO:0000977:RNA polymerase II regulatory region sequence-specific DNA binding;	K09433	-
ENSMUSG00000028811	2236.43	0.535958	0.0546269	9.81125	1.00717e-22	6.79894e-21	4	129083553	129113400	+	Yars	tyrosyl-tRNA synthetase [Source:MGI Symbol%3BAcc:MGI:2147627]	GO:0006437:tyrosyl-tRNA aminoacylation;	GO:0005829:cytosol;GO:0016604:nuclear body;	GO:0005524:ATP binding;GO:0000049:tRNA binding;GO:0004831:tyrosine-tRNA ligase activity;	K01866	;ko00970 Aminoacyl-tRNA biosynthesis;
ENSMUSG00000001847	4094.28	-0.403007	0.0410861	-9.80884	1.03146e-22	6.93891e-21	5	143489389	143513791	-	Rac1	Rac family small GTPase 1 [Source:MGI Symbol%3BAcc:MGI:97845]	GO:0007015:actin filament organization;GO:0006915:apoptotic process;GO:0048846:axon extension involved in axon guidance;GO:0031103:axon regeneration;GO:0010171:body morphogenesis;GO:0016477:cell migration;GO:0061643:chemorepulsion of axon;GO:0030865:cortical cytoskeleton organization;GO:0097628:distal tip cell migration;GO:0033563:dorsal/ventral axon guidance;GO:0010172:embryonic body morphogenes…	GO:0005938:cell cortex;GO:0042995:cell projection;GO:0009898:cytoplasmic side of plasma membrane;GO:0031410:cytoplasmic vesicle;GO:0005856:cytoskeleton;GO:0005829:cytosol;GO:0016021:integral component of membrane;GO:0043231:intracellular membrane-bounded organelle;GO:0043005:neuron projection;GO:0043025:neuronal cell body;GO:0005886:plasma membrane;GO:0043197:dendritic spine;GO:0030027:lamellipod…	GO:0005525:GTP binding;GO:0003924:GTPase activity;GO:0019901:protein kinase binding;GO:0051022:Rho GDP-dissociation inhibitor binding;GO:0048306:calcium-dependent protein binding;	K04392	;ko04010 MAPK signaling pathway;ko04013 MAPK signaling pathway - fly;ko04014 Ras signaling pathway;ko04015 Rap1 signaling pathway;ko04024 cAMP signaling pathway;ko04062 Chemokine signaling pathway;ko04071 Sphingolipid signaling pathway;ko04145 Phagosome;ko04151 PI3K-Akt signaling pathway;ko04310 Wnt signaling pathway;ko04360 Axon guidance;ko04361 Axon regeneration;ko04370 VEGF signaling pathway;k…
ENSMUSG00000033706	1025.33	0.60004	0.0611814	9.80756	1.04461e-22	7.00319e-21	6	85408971	85423417	+	Smyd5	SET and MYND domain containing 5 [Source:MGI Symbol%3BAcc:MGI:108048]	GO:0034773:histone H4-K20 trimethylation;GO:0045814:negative regulation of gene expression, epigenetic;GO:0010529:negative regulation of transposition;GO:2000736:regulation of stem cell differentiation;GO:2000035:regulation of stem cell division;	-	GO:0042799:histone methyltransferase activity (H4-K20 specific);GO:0046872:metal ion binding;	-	-
ENSMUSG00000018398	5287.33	-0.495197	0.0505168	-9.80261	1.09715e-22	7.33022e-21	11	53410084	53440392	+	Septin8	septin 8 [Source:MGI Symbol%3BAcc:MGI:894310]	GO:0034613:cellular protein localization;GO:0061640:cytoskeleton-dependent cytokinesis;GO:0033157:regulation of intracellular protein transport;GO:0031647:regulation of protein stability;GO:0035542:regulation of SNARE complex assembly;	GO:0030424:axon;GO:0032153:cell division site;GO:0015630:microtubule cytoskeleton;GO:0043209:myelin sheath;GO:0098793:presynapse;GO:0031105:septin complex;GO:0005940:septin ring;GO:0030672:synaptic vesicle membrane;	GO:0005525:GTP binding;GO:0003924:GTPase activity;GO:0060090:binding, bridging;GO:0000149:SNARE binding;	K16939	;ko05100 Bacterial invasion of epithelial cells;ko05131 Shigellosis;
ENSMUSG00000091264	3816.06	-0.511383	0.0523033	-9.77725	1.40984e-22	9.38726e-21	13	41403320	41430053	+	Smim13	small integral membrane protein 13 [Source:MGI Symbol%3BAcc:MGI:2652854]	-	GO:0016021:integral component of membrane;	-	-	-
ENSMUSG00000031652	1274.77	0.599456	0.0613492	9.77122	1.49638e-22	9.92956e-21	8	87534788	87611886	-	N4bp1	NEDD4 binding protein 1 [Source:MGI Symbol%3BAcc:MGI:2136825]	GO:0034644:cellular response to UV;GO:0045087:innate immune response;GO:0001818:negative regulation of cytokine production;GO:0032435:negative regulation of proteasomal ubiquitin-dependent protein catabolic process;GO:0031397:negative regulation of protein ubiquitination;GO:0045071:negative regulation of viral genome replication;GO:0045088:regulation of innate immune response;	GO:0005829:cytosol;GO:0005730:nucleolus;GO:0005634:nucleus;GO:0016605:PML body;	GO:0003729:mRNA binding;GO:0004540:ribonuclease activity;GO:0043130:ubiquitin binding;	-	-
ENSMUSG00000040423	1203.41	0.625853	0.0640741	9.76764	1.55027e-22	1.02523e-20	1	160733988	160802548	+	Rc3h1	RING CCCH (C3H) domains 1 [Source:MGI Symbol%3BAcc:MGI:2685397]	GO:0061158:3'-UTR-mediated mRNA destabilization;GO:0001782:B cell homeostasis;GO:0071347:cellular response to interleukin-1;GO:0048535:lymph node development;GO:0046007:negative regulation of activated T cell proliferation;GO:0030889:negative regulation of B cell proliferation;GO:0002635:negative regulation of germinal center formation;GO:2000320:negative regulation of T-helper 17 cell differenti…	GO:0005737:cytoplasm;GO:0010494:cytoplasmic stress granule;GO:0000932:cytoplasmic mRNA processing body;	GO:0003725:double-stranded RNA binding;GO:0035198:miRNA binding;GO:0003730:mRNA 3'-UTR binding;GO:0003729:mRNA binding;GO:0035613:RNA stem-loop binding;GO:0061630:ubiquitin protein ligase activity;GO:0004842:ubiquitin-protein transferase activity;GO:0008270:zinc ion binding;	K15690	-
ENSMUSG00000026437	793.492	0.633003	0.0649144	9.75135	1.82027e-22	1.19972e-20	1	132039975	132067422	-	Cdk18	cyclin-dependent kinase 18 [Source:MGI Symbol%3BAcc:MGI:97518]	GO:0006468:protein phosphorylation;GO:0000083:regulation of transcription involved in G1/S transition of mitotic cell cycle;	GO:0005737:cytoplasm;GO:0005634:nucleus;	GO:0005524:ATP binding;GO:0004693:cyclin-dependent protein serine/threonine kinase activity;	K15596	-
ENSMUSG00000000605	3427.64	-0.411036	0.0421549	-9.75061	1.83355e-22	1.2044e-20	7	7285308	7303850	-	Clcn4	chloride channel%2C voltage-sensitive 4 [Source:MGI Symbol%3BAcc:MGI:104571]	GO:0006821:chloride transport;GO:0034220:ion transmembrane transport;	GO:0097546:ciliary base;GO:0005769:early endosome;GO:0031901:early endosome membrane;GO:0005789:endoplasmic reticulum membrane;GO:0010008:endosome membrane;GO:0005794:Golgi apparatus;GO:0005887:integral component of plasma membrane;GO:0031902:late endosome membrane;GO:0005765:lysosomal membrane;GO:0055037:recycling endosome;GO:0055038:recycling endosome membrane;GO:0008021:synaptic vesicle;	GO:0015297:antiporter activity;GO:0005524:ATP binding;GO:0005254:chloride channel activity;GO:0015299:solute:proton antiporter activity;GO:0005247:voltage-gated chloride channel activity;	K05012	;ko04613 Neutrophil extracellular trap formation;
ENSMUSG00000026782	3432.07	-0.437741	0.0449588	-9.7365	2.10686e-22	1.37929e-20	1	60448778	60520317	+	Abi2	abl interactor 2 [Source:MGI Symbol%3BAcc:MGI:106913]	GO:0008154:actin polymerization or depolymerization;GO:0043010:camera-type eye development;GO:0016477:cell migration;GO:0016358:dendrite development;GO:0007611:learning or memory;GO:0070309:lens fiber cell morphogenesis;GO:0018108:peptidyl-tyrosine phosphorylation;GO:2000601:positive regulation of Arp2/3 complex-mediated actin nucleation;GO:0010592:positive regulation of lamellipodium assembly;GO…	GO:0005912:adherens junction;GO:0005829:cytosol;GO:0030425:dendrite;GO:0043197:dendritic spine;GO:0032433:filopodium tip;GO:0030027:lamellipodium;GO:0031209:SCAR complex;GO:0005737:cytoplasm;GO:0005856:cytoskeleton;GO:0005634:nucleus;	GO:0042802:identical protein binding;GO:0070064:proline-rich region binding;GO:0017124:SH3 domain binding;GO:0035591:signaling adaptor activity;GO:0031625:ubiquitin protein ligase binding;GO:0008093:cytoskeletal adaptor activity;GO:0019900:kinase binding;	K05751	;ko04810 Regulation of actin cytoskeleton;
ENSMUSG00000035864	23353.1	-0.50971	0.0523591	-9.73489	2.14046e-22	1.3966e-20	10	108333511	108846843	-	Syt1	synaptotagmin I [Source:MGI Symbol%3BAcc:MGI:99667]	GO:0007420:brain development;GO:0048791:calcium ion-dependent exocytosis of neurotransmitter;GO:0017156:calcium ion-dependent exocytosis;GO:0030154:cell differentiation;GO:0071277:cellular response to calcium ion;GO:0005513:detection of calcium ion;GO:0098746:fast, calcium ion-dependent exocytosis of neurotransmitter;GO:0007269:neurotransmitter secretion;GO:0045956:positive regulation of calcium …	GO:0030424:axon;GO:0042584:chromaffin granule membrane;GO:0005737:cytoplasm;GO:0031045:dense core granule;GO:0060076:excitatory synapse;GO:0070382:exocytic vesicle;GO:0005794:Golgi apparatus;GO:0030285:integral component of synaptic vesicle membrane;GO:0043229:intracellular organelle;GO:0043005:neuron projection;GO:0044306:neuron projection terminus;GO:0005886:plasma membrane;GO:0042734:presynapt…	GO:0005509:calcium ion binding;GO:0005544:calcium-dependent phospholipid binding;GO:0048306:calcium-dependent protein binding;GO:0005516:calmodulin binding;GO:0030276:clathrin binding;GO:0042802:identical protein binding;GO:0050750:low-density lipoprotein particle receptor binding;GO:0005546:phosphatidylinositol-4,5-bisphosphate binding;GO:0001786:phosphatidylserine binding;GO:0005543:phospholipi…	K15290	;ko04721 Synaptic vesicle cycle;
ENSMUSG00000061759	310.914	-0.890067	0.0917617	-9.69977	3.02185e-22	1.96511e-20	10	4382467	4405141	+	Armt1	acidic residue methyltransferase 1 [Source:MGI Symbol%3BAcc:MGI:1920669]	GO:0006974:cellular response to DNA damage stimulus;GO:0032259:methylation;GO:2001020:regulation of response to DNA damage stimulus;	-	GO:0019899:enzyme binding;GO:0097023:fructose 6-phosphate aldolase activity;GO:0046872:metal ion binding;GO:0016791:phosphatase activity;GO:0051998:protein carboxyl O-methyltransferase activity;GO:0008983:protein-glutamate O-methyltransferase activity;GO:0008757:S-adenosylmethionine-dependent methyltransferase activity;	-	-
ENSMUSG00000006024	3961.37	0.541607	0.0558419	9.69893	3.0469e-22	1.97482e-20	7	15832383	15851900	+	Napa	N-ethylmaleimide sensitive fusion protein attachment protein alpha [Source:MGI Symbol%3BAcc:MGI:104563]	GO:0045176:apical protein localization;GO:0007420:brain development;GO:0006886:intracellular protein transport;GO:0030182:neuron differentiation;GO:0032781:positive regulation of ATPase activity;GO:0032984:macromolecular complex disassembly;GO:0010807:regulation of synaptic vesicle priming;GO:0035494:SNARE complex disassembly;GO:0035249:synaptic transmission, glutamatergic;GO:0016082:synaptic ves…	GO:0043209:myelin sheath;GO:0005886:plasma membrane;GO:0098794:postsynapse;GO:0098793:presynapse;GO:0031201:SNARE complex;GO:0070044:synaptobrevin 2-SNAP-25-syntaxin-1a complex;GO:0005774:vacuolar membrane;	GO:0044877:macromolecular complex binding;GO:0000149:SNARE binding;GO:0005483:soluble NSF attachment protein activity;GO:0019905:syntaxin binding;	K15296	;ko04138 Autophagy - yeast;ko04721 Synaptic vesicle cycle;
ENSMUSG00000047676	279.487	0.938866	0.0968136	9.69767	3.08473e-22	1.99272e-20	3	149778295	149779179	-	Rpsa-ps10	ribosomal protein SA%2C pseudogene 10 [Source:MGI Symbol%3BAcc:MGI:3704228]	GO:0098609:cell-cell adhesion;GO:0002181:cytoplasmic translation;GO:0030855:epithelial cell differentiation;GO:0000028:ribosomal small subunit assembly;GO:0006412:translation;	GO:0005604:basement membrane;GO:0005737:cytoplasm;GO:0005829:cytosol;GO:0022626:cytosolic ribosome;GO:0022627:cytosolic small ribosomal subunit;GO:0016020:membrane;GO:0043025:neuronal cell body;GO:0005634:nucleus;GO:0005886:plasma membrane;GO:0015935:small ribosomal subunit;GO:0045202:synapse;	GO:0043236:laminin binding;GO:0005055:laminin receptor activity;GO:0043022:ribosome binding;GO:0003735:structural constituent of ribosome;	K02998	;ko03010 Ribosome;ko05171 Coronavirus disease - COVID-19;
ENSMUSG00000096054	8339.94	-0.375005	0.0386966	-9.6909	3.29604e-22	2.12219e-20	10	4970917	5501482	-	Syne1	spectrin repeat containing%2C nuclear envelope 1 [Source:MGI Symbol%3BAcc:MGI:1927152]	GO:0051642:centrosome localization;GO:0007030:Golgi organization;GO:0042692:muscle cell differentiation;GO:2001054:negative regulation of mesenchymal cell apoptotic process;GO:0090292:nuclear matrix anchoring at nuclear membrane;GO:0007097:nuclear migration;GO:0002053:positive regulation of mesenchymal cell proliferation;GO:0048260:positive regulation of receptor-mediated endocytosis;GO:1902017:r…	GO:0005737:cytoplasm;GO:0043197:dendritic spine;GO:0044327:dendritic spine head;GO:0005794:Golgi apparatus;GO:0016021:integral component of membrane;GO:0034993:LINC complex;GO:0030496:midbody;GO:0005635:nuclear envelope;GO:0031965:nuclear membrane;GO:0005640:nuclear outer membrane;GO:0005730:nucleolus;GO:0005654:nucleoplasm;GO:0000932:cytoplasmic mRNA processing body;GO:0048471:perinuclear region…	GO:0003779:actin binding;GO:0051015:actin filament binding;GO:0019899:enzyme binding;GO:0042802:identical protein binding;GO:0005521:lamin binding;GO:0042803:protein homodimerization activity;GO:0005102:receptor binding;	K19326	-
ENSMUSG00000027894	10204	0.387846	0.0400479	9.68457	3.50667e-22	2.25038e-20	3	107374859	107425334	-	Slc6a17	solute carrier family 6 (neurotransmitter transporter)%2C member 17 [Source:MGI Symbol%3BAcc:MGI:2442535]	GO:0032328:alanine transport;GO:0007420:brain development;GO:0015816:glycine transport;GO:0015820:leucine transport;GO:0006836:neurotransmitter transport;GO:0015804:neutral amino acid transport;GO:0015824:proline transport;GO:0035725:sodium ion transmembrane transport;	GO:0042995:cell projection;GO:0005887:integral component of plasma membrane;GO:0030285:integral component of synaptic vesicle membrane;GO:0031224:intrinsic component of membrane;GO:0098794:postsynapse;GO:0008021:synaptic vesicle;	GO:0015293:symporter activity;	K05048	-
ENSMUSG00000026896	171.784	1.59567	0.16488	9.67775	3.74871e-22	2.39782e-20	2	62426142	62476599	-	Ifih1	interferon induced with helicase C domain 1 [Source:MGI Symbol%3BAcc:MGI:1918836]	GO:0071360:cellular response to exogenous dsRNA;GO:0051607:defense response to virus;GO:0045087:innate immune response;GO:0039530:MDA-5 signaling pathway;GO:0045071:negative regulation of viral genome replication;GO:0032727:positive regulation of interferon-alpha production;GO:0032728:positive regulation of interferon-beta production;GO:0032755:positive regulation of interleukin-6 production;GO:0…	GO:0005737:cytoplasm;GO:0005739:mitochondrion;GO:0005634:nucleus;	GO:0005524:ATP binding;GO:0003677:DNA binding;GO:0003725:double-stranded RNA binding;GO:0042802:identical protein binding;GO:0043021:ribonucleoprotein complex binding;GO:0003723:RNA binding;GO:0003724:RNA helicase activity;GO:0003727:single-stranded RNA binding;GO:0008270:zinc ion binding;	K12647	;ko04622 RIG-I-like receptor signaling pathway;ko05161 Hepatitis B;ko05162 Measles;ko05164 Influenza A;ko05168 Herpes simplex virus 1 infection;ko05171 Coronavirus disease - COVID-19;
ENSMUSG00000043716	3522.53	0.442011	0.0456994	9.67214	3.96012e-22	2.52477e-20	1	16171519	16174886	-	Rpl7	ribosomal protein L7 [Source:MGI Symbol%3BAcc:MGI:98073]	GO:0000463:maturation of LSU-rRNA from tricistronic rRNA transcript (SSU-rRNA, 5.8S rRNA, LSU-rRNA);GO:0042273:ribosomal large subunit biogenesis;GO:0006364:rRNA processing;GO:0006412:translation;GO:0097421:liver regeneration;	GO:0031672:A band;GO:0005829:cytosol;GO:0022625:cytosolic large ribosomal subunit;GO:0022626:cytosolic ribosome;GO:0005844:polysome;GO:0014069:postsynaptic density;GO:0005840:ribosome;GO:0045202:synapse;	GO:0008097:5S rRNA binding;GO:0003677:DNA binding;GO:0042802:identical protein binding;GO:0003729:mRNA binding;GO:0003723:RNA binding;GO:0003735:structural constituent of ribosome;	K02937	;ko03010 Ribosome;ko05171 Coronavirus disease - COVID-19;
ENSMUSG00000034336	4415.18	0.55501	0.0574802	9.65568	4.65083e-22	2.95547e-20	19	47003137	47013766	+	Ina	internexin neuronal intermediate filament protein%2C alpha [Source:MGI Symbol%3BAcc:MGI:96568]	GO:0030154:cell differentiation;GO:0045104:intermediate filament cytoskeleton organization;GO:0007399:nervous system development;GO:0060052:neurofilament cytoskeleton organization;	GO:0036464:cytoplasmic ribonucleoprotein granule;GO:0043209:myelin sheath;GO:0005883:neurofilament;GO:0098794:postsynapse;	GO:0044877:macromolecular complex binding;	K07608	-
ENSMUSG00000038909	1781.72	0.447825	0.0464203	9.64718	5.05273e-22	3.20045e-20	11	95165085	95201072	-	Kat7	K(lysine) acetyltransferase 7 [Source:MGI Symbol%3BAcc:MGI:2182799]	GO:0006281:DNA repair;GO:0006260:DNA replication;GO:0043966:histone H3 acetylation;GO:0044154:histone H3-K14 acetylation;GO:0043967:histone H4 acetylation;GO:0043983:histone H4-K12 acetylation;GO:0043981:histone H4-K5 acetylation;GO:0043982:histone H4-K8 acetylation;GO:0018393:internal peptidyl-lysine acetylation;GO:0001779:natural killer cell differentiation;GO:0045892:negative regulation of tra…	GO:0005694:chromosome;GO:0000775:chromosome, centromeric region;GO:0005829:cytosol;GO:0000123:histone acetyltransferase complex;GO:0036409:histone H3-K14 acetyltransferase complex;GO:0005654:nucleoplasm;GO:0005634:nucleus;	GO:0003688:DNA replication origin binding;GO:0004402:histone acetyltransferase activity;GO:0042393:histone binding;GO:0003712:transcription cofactor activity;GO:0008270:zinc ion binding;	K11307	-
ENSMUSG00000032116	976.578	0.652754	0.0677813	9.6303	5.95575e-22	3.76022e-20	9	36640640	36678975	-	Stt3a	STT3%2C subunit of the oligosaccharyltransferase complex%2C homolog A (S. cerevisiae) [Source:MGI Symbol%3BAcc:MGI:105124]	GO:0006487:protein N-linked glycosylation;GO:0043686:co-translational protein modification;GO:0043687:post-translational protein modification;GO:0018279:protein N-linked glycosylation via asparagine;	GO:0016021:integral component of membrane;GO:0008250:oligosaccharyltransferase complex;GO:0035000:oligosaccharyltransferase III complex;	GO:0004579:dolichyl-diphosphooligosaccharide-protein glycotransferase activity;GO:0046872:metal ion binding;	K07151	;ko00510 N-Glycan biosynthesis;ko00513 Various types of N-glycan biosynthesis;ko01100 Metabolic pathways;ko04141 Protein processing in endoplasmic reticulum;
ENSMUSG00000048978	5779.43	-0.382742	0.0397639	-9.62535	6.24936e-22	3.93286e-20	13	25436023	25454485	-	Nrsn1	neurensin 1 [Source:MGI Symbol%3BAcc:MGI:894662]	GO:0007399:nervous system development;	GO:0031410:cytoplasmic vesicle;GO:0030426:growth cone;GO:0016021:integral component of membrane;GO:0043005:neuron projection;GO:0043025:neuronal cell body;GO:0030133:transport vesicle;	-	-	-
ENSMUSG00000072235	6949.18	-0.437432	0.0454581	-9.62276	6.40856e-22	4.02008e-20	15	98847718	98851584	-	Tuba1a	tubulin%2C alpha 1A [Source:MGI Symbol%3BAcc:MGI:98869]	GO:0000226:microtubule cytoskeleton organization;GO:0000278:mitotic cell cycle;GO:0050807:regulation of synapse organization;	GO:0005737:cytoplasm;GO:0005881:cytoplasmic microtubule;GO:0036464:cytoplasmic ribonucleoprotein granule;GO:0005874:microtubule;GO:0031594:neuromuscular junction;GO:0055037:recycling endosome;	GO:0005525:GTP binding;GO:0042802:identical protein binding;GO:0005200:structural constituent of cytoskeleton;	K07374	;ko04145 Phagosome;ko04210 Apoptosis;ko04530 Tight junction;ko04540 Gap junction;ko05010 Alzheimer disease;ko05012 Parkinson disease;ko05014 Amyotrophic lateral sclerosis;ko05016 Huntington disease;ko05020 Prion disease;ko05022 Pathways of neurodegeneration - multiple diseases;ko05130 Pathogenic Escherichia coli infection;ko05132 Salmonella infection;
ENSMUSG00000062190	1189.88	-0.622131	0.064664	-9.62098	6.52097e-22	4.07748e-20	6	57679525	57716424	+	Lancl2	LanC (bacterial lantibiotic synthetase component C)-like 2 [Source:MGI Symbol%3BAcc:MGI:1919085]	GO:0005975:carbohydrate metabolic process;GO:0045892:negative regulation of transcription, DNA-templated;GO:0009789:positive regulation of abscisic acid-activated signaling pathway;	GO:0030864:cortical actin cytoskeleton;GO:0005829:cytosol;GO:0005654:nucleoplasm;GO:0005634:nucleus;GO:0005886:plasma membrane;	GO:0032266:phosphatidylinositol-3-phosphate binding;GO:0070273:phosphatidylinositol-4-phosphate binding;GO:0010314:phosphatidylinositol-5-phosphate binding;	-	-
ENSMUSG00000022295	3874.48	-0.497607	0.0518863	-9.59032	8.78107e-22	5.47316e-20	15	38662177	38692690	+	Atp6v1c1	ATPase%2C H+ transporting%2C lysosomal V1 subunit C1 [Source:MGI Symbol%3BAcc:MGI:1913585]	-	GO:0045177:apical part of cell;GO:0005737:cytoplasm;GO:0031410:cytoplasmic vesicle;GO:0005886:plasma membrane;GO:0000221:vacuolar proton-transporting V-type ATPase, V1 domain;	GO:0046961:proton-transporting ATPase activity, rotational mechanism;	K02148	;ko00190 Oxidative phosphorylation;ko01100 Metabolic pathways;ko04145 Phagosome;ko04150 mTOR signaling pathway;ko04721 Synaptic vesicle cycle;ko04966 Collecting duct acid secretion;ko05110 Vibrio cholerae infection;ko05120 Epithelial cell signaling in Helicobacter pylori infection;ko05165 Human papillomavirus infection;ko05323 Rheumatoid arthritis;
ENSMUSG00000032336	10143	-0.440855	0.0460537	-9.57264	1.04209e-21	6.47457e-20	9	58489523	58565238	+	Nptn	neuroplastin [Source:MGI Symbol%3BAcc:MGI:108077]	GO:0007411:axon guidance;GO:0006874:cellular calcium ion homeostasis;GO:0070593:dendrite self-avoidance;GO:0007156:homophilic cell adhesion via plasma membrane adhesion molecules;GO:0060291:long-term synaptic potentiation;GO:0050804:regulation of synaptic transmission;GO:0001818:negative regulation of cytokine production;GO:1903829:positive regulation of cellular protein localization;GO:0007204:p…	GO:0030424:axon;GO:0009986:cell surface;GO:0030425:dendrite;GO:0001772:immunological synapse;GO:0060077:inhibitory synapse;GO:0005886:plasma membrane;GO:0042734:presynaptic membrane;	GO:0050839:cell adhesion molecule binding;GO:0098632:protein binding involved in cell-cell adhesion;GO:0044325:ion channel binding;GO:0005105:type 1 fibroblast growth factor receptor binding;	-	-
ENSMUSG00000091549	117.961	1.88002	0.196424	9.57125	1.05621e-21	6.54146e-20	17	79158221	79159385	-	Gm6548	predicted gene 6548 [Source:MGI Symbol%3BAcc:MGI:3644071]	GO:0071364:cellular response to epidermal growth factor stimulus;GO:1903427:negative regulation of reactive oxygen species biosynthetic process;GO:0010942:positive regulation of cell death;GO:0010976:positive regulation of neuron projection development;GO:1900022:regulation of D-erythro-sphingosine kinase activity;GO:0006412:translation;GO:0006414:translational elongation;	GO:0030864:cortical actin cytoskeleton;GO:0005737:cytoplasm;GO:0005829:cytosol;GO:0043209:myelin sheath;GO:0005730:nucleolus;GO:0005634:nucleus;GO:0005886:plasma membrane;GO:0032587:ruffle membrane;	GO:0005516:calmodulin binding;GO:0005525:GTP binding;GO:0003924:GTPase activity;GO:0042802:identical protein binding;GO:0019900:kinase binding;GO:0003729:mRNA binding;GO:0019901:protein kinase binding;GO:0003746:translation elongation factor activity;GO:0000049:tRNA binding;	K03231	;ko03013 RNA transport;ko05134 Legionellosis;ko05140 Leishmaniasis;
ENSMUSG00000024083	9873.48	-0.485569	0.0507619	-9.56562	1.11529e-21	6.8855e-20	17	64588000	64638911	-	Pja2	praja ring finger ubiquitin ligase 2 [Source:MGI Symbol%3BAcc:MGI:2159342]	GO:0035329:hippo signaling;GO:0006954:inflammatory response;GO:0045087:innate immune response;GO:0007616:long-term memory;GO:0046330:positive regulation of JNK cascade;GO:1900745:positive regulation of p38MAPK cascade;GO:0034137:positive regulation of toll-like receptor 2 signaling pathway;GO:0016567:protein ubiquitination;GO:0043030:regulation of macrophage activation;GO:0010738:regulation of pr…	GO:0005737:cytoplasm;GO:0005789:endoplasmic reticulum membrane;GO:0000139:Golgi membrane;GO:0045111:intermediate filament cytoskeleton;GO:0005886:plasma membrane;GO:0014069:postsynaptic density;	GO:0046872:metal ion binding;GO:0034236:protein kinase A catalytic subunit binding;GO:0034237:protein kinase A regulatory subunit binding;GO:0004842:ubiquitin-protein transferase activity;	K10634	-
ENSMUSG00000008668	1566.65	0.476948	0.0498729	9.56328	1.14084e-21	7.02103e-20	17	34170973	34174975	-	Rps18	ribosomal protein S18 [Source:MGI Symbol%3BAcc:MGI:98146]	GO:0006412:translation;GO:0051726:regulation of cell cycle;	GO:0005737:cytoplasm;GO:0005840:ribosome;GO:0005829:cytosol;GO:0015935:small ribosomal subunit;	GO:0019843:rRNA binding;GO:0003735:structural constituent of ribosome;	K02964	;ko03010 Ribosome;ko05171 Coronavirus disease - COVID-19;
ENSMUSG00000034855	70.6611	4.72801	0.494896	9.55353	1.25349e-21	7.69002e-20	5	92494497	92496748	-	Cxcl10	chemokine (C-X-C motif) ligand 10 [Source:MGI Symbol%3BAcc:MGI:1352450]	GO:0007189:adenylate cyclase-activating G-protein coupled receptor signaling pathway;GO:0071222:cellular response to lipopolysaccharide;GO:0098586:cellular response to virus;GO:0070098:chemokine-mediated signaling pathway;GO:0006935:chemotaxis;GO:0051607:defense response to virus;GO:0042118:endothelial cell activation;GO:0007186:G-protein coupled receptor signaling pathway;GO:0006955:immune respo…	GO:0009897:external side of plasma membrane;GO:0005576:extracellular region;GO:0005615:extracellular space;	GO:0042056:chemoattractant activity;GO:0008009:chemokine activity;GO:0045236:CXCR chemokine receptor binding;GO:0048248:CXCR3 chemokine receptor binding;GO:0008201:heparin binding;	K12671	;ko04060 Cytokine-cytokine receptor interaction;ko04061 Viral protein interaction with cytokine and cytokine receptor;ko04062 Chemokine signaling pathway;ko04620 Toll-like receptor signaling pathway;ko04622 RIG-I-like receptor signaling pathway;ko04623 Cytosolic DNA-sensing pathway;ko04657 IL-17 signaling pathway;ko04668 TNF signaling pathway;ko05160 Hepatitis C;ko05164 Influenza A;ko05169 Epstei…
ENSMUSG00000037593	133.278	-1.38127	0.145068	-9.52157	1.70587e-21	1.04325e-19	11	78181667	78187631	+	Rskr	ribosomal protein S6 kinase related [Source:MGI Symbol%3BAcc:MGI:2652869]	GO:0006468:protein phosphorylation;	-	GO:0005524:ATP binding;GO:0004672:protein kinase activity;	K17529	-
ENSMUSG00000026110	1038.8	0.666968	0.0700893	9.51597	1.80023e-21	1.09752e-19	1	37478421	37580097	-	Mgat4a	mannoside acetylglucosaminyltransferase 4%2C isoenzyme A [Source:MGI Symbol%3BAcc:MGI:2662992]	GO:0006487:protein N-linked glycosylation;	GO:0005783:endoplasmic reticulum;GO:0005793:endoplasmic reticulum-Golgi intermediate compartment;GO:0005576:extracellular region;GO:0000139:Golgi membrane;GO:0005795:Golgi stack;GO:0016021:integral component of membrane;	GO:0008375:acetylglucosaminyltransferase activity;GO:0008454:alpha-1,3-mannosylglycoprotein 4-beta-N-acetylglucosaminyltransferase activity;GO:0016757:transferase activity, transferring glycosyl groups;GO:0046872:metal ion binding;	K00738	;ko00510 N-Glycan biosynthesis;ko00513 Various types of N-glycan biosynthesis;ko01100 Metabolic pathways;
ENSMUSG00000038187	1410.66	-0.623642	0.0656556	-9.49869	2.12552e-21	1.2918e-19	7	112914833	112968599	-	Btbd10	BTB (POZ) domain containing 10 [Source:MGI Symbol%3BAcc:MGI:1916065]	GO:1901215:negative regulation of neuron death;GO:0042327:positive regulation of phosphorylation;GO:0044342:type B pancreatic cell proliferation;	GO:0005737:cytoplasm;GO:0001650:fibrillar center;GO:0005654:nucleoplasm;	-	K10482;K05261	;ko04080 Neuroactive ligand-receptor interaction;ko04928 Parathyroid hormone synthesis, secretion and action;ko04961 Endocrine and other factor-regulated calcium reabsorption;ko05323 Rheumatoid arthritis;
ENSMUSG00000035692	162.668	3.62281	0.381433	9.49789	2.14176e-21	1.29763e-19	4	156283912	156285253	-	Isg15	ISG15 ubiquitin-like modifier [Source:MGI Symbol%3BAcc:MGI:1855694]	GO:0042742:defense response to bacterium;GO:0051607:defense response to virus;GO:0007229:integrin-mediated signaling pathway;GO:0032020:ISG15-protein conjugation;GO:0019941:modification-dependent protein catabolic process;GO:0031397:negative regulation of protein ubiquitination;GO:0060339:negative regulation of type I interferon-mediated signaling pathway;GO:0045071:negative regulation of viral g…	GO:0005737:cytoplasm;GO:0022627:cytosolic small ribosomal subunit;GO:0005576:extracellular region;GO:0005634:nucleus;	GO:0005178:integrin binding;GO:0031386:protein tag;GO:0031625:ubiquitin protein ligase binding;	K12159	;ko04622 RIG-I-like receptor signaling pathway;ko05165 Human papillomavirus infection;ko05169 Epstein-Barr virus infection;ko05171 Coronavirus disease - COVID-19;
ENSMUSG00000040033	819.402	0.920083	0.0969018	9.49501	2.202e-21	1.32999e-19	10	128106428	128128718	+	Stat2	signal transducer and activator of transcription 2 [Source:MGI Symbol%3BAcc:MGI:103039]	GO:0019221:cytokine-mediated signaling pathway;GO:0006952:defense response;GO:0051607:defense response to virus;GO:0060339:negative regulation of type I interferon-mediated signaling pathway;GO:0007259:JAK-STAT cascade;GO:0042127:regulation of cell proliferation;GO:0090140:regulation of mitochondrial fission;GO:0001932:regulation of protein phosphorylation;GO:0006357:regulation of transcription f…	GO:0005737:cytoplasm;GO:0005829:cytosol;GO:0005634:nucleus;GO:0005886:plasma membrane;	GO:0000981:sequence-specific DNA binding RNA polymerase II transcription factor activity;GO:0042802:identical protein binding;GO:0000978:RNA polymerase II core promoter proximal region sequence-specific DNA binding;GO:0044389:ubiquitin-like protein ligase binding;	K11221	;ko04062 Chemokine signaling pathway;ko04217 Necroptosis;ko04380 Osteoclast differentiation;ko04621 NOD-like receptor signaling pathway;ko04625 C-type lectin receptor signaling pathway;ko04630 JAK-STAT signaling pathway;ko05160 Hepatitis C;ko05161 Hepatitis B;ko05162 Measles;ko05164 Influenza A;ko05165 Human papillomavirus infection;ko05167 Kaposi sarcoma-associated herpesvirus infection;ko05168 …
ENSMUSG00000020100	353.14	0.835443	0.087999	9.49378	2.22803e-21	1.34156e-19	10	60547851	60588573	-	Slc29a3	solute carrier family 29 (nucleoside transporters)%2C member 3 [Source:MGI Symbol%3BAcc:MGI:1918529]	GO:0015858:nucleoside transport;	GO:0005794:Golgi apparatus;GO:0016021:integral component of membrane;GO:0043231:intracellular membrane-bounded organelle;GO:0031902:late endosome membrane;GO:0005765:lysosomal membrane;GO:0005886:plasma membrane;	GO:0005337:nucleoside transmembrane transporter activity;	K15014	;ko05034 Alcoholism;
ENSMUSG00000020674	1277.64	-0.61563	0.0649565	-9.47757	2.60263e-21	1.5623e-19	12	29987607	30067657	+	Pxdn	peroxidasin [Source:MGI Symbol%3BAcc:MGI:1916925]	GO:0030199:collagen fibril organization;GO:0030198:extracellular matrix organization;GO:0042744:hydrogen peroxide catabolic process;GO:0006979:response to oxidative stress;	GO:0005783:endoplasmic reticulum;GO:0005615:extracellular space;	GO:0019806:bromide peroxidase activity;GO:0005201:extracellular matrix structural constituent;GO:0020037:heme binding;GO:0046872:metal ion binding;GO:0004601:peroxidase activity;	K19511	-
ENSMUSG00000007812	797.126	0.697532	0.0736093	9.47614	2.63851e-21	1.57898e-19	5	145168525	145184112	+	Zfp655	zinc finger protein 655 [Source:MGI Symbol%3BAcc:MGI:1919861]	GO:0006357:regulation of transcription from RNA polymerase II promoter;GO:2000134:negative regulation of G1/S transition of mitotic cell cycle;	GO:0005829:cytosol;GO:0005654:nucleoplasm;GO:0005634:nucleus;GO:0005737:cytoplasm;GO:0005730:nucleolus;	GO:0000981:sequence-specific DNA binding RNA polymerase II transcription factor activity;GO:0046872:metal ion binding;GO:0000978:RNA polymerase II core promoter proximal region sequence-specific DNA binding;	K09229	-
ENSMUSG00000097290	253.414	0.919685	0.0970874	9.47275	2.72572e-21	1.62618e-19	16	21613068	21627790	+	1300002E11Rik	RIKEN cDNA 1300002E11 gene [Source:MGI Symbol%3BAcc:MGI:1919001]	-	-	-	-	-
ENSMUSG00000002055	207.19	-1.29398	0.136997	-9.44531	3.54361e-21	2.10769e-19	11	78192355	78213283	+	Spag5	sperm associated antigen 5 [Source:MGI Symbol%3BAcc:MGI:1927470]	GO:0051301:cell division;GO:0007059:chromosome segregation;GO:0051294:establishment of spindle orientation;GO:0000070:mitotic sister chromatid segregation;GO:0032388:positive regulation of intracellular transport;GO:0071539:protein localization to centrosome;GO:0051988:regulation of attachment of spindle microtubules to kinetochore;GO:0090235:regulation of metaphase plate congression;GO:0007051:s…	GO:0034451:centriolar satellite;GO:0036064:ciliary basal body;GO:0035253:ciliary rootlet;GO:0005737:cytoplasm;GO:0005829:cytosol;GO:0000776:kinetochore;GO:0035371:microtubule plus-end;GO:0030496:midbody;GO:0072686:mitotic spindle;GO:0097431:mitotic spindle pole;GO:0016604:nuclear body;GO:0005819:spindle;	GO:0008017:microtubule binding;	K09228	;ko05168 Herpes simplex virus 1 infection;
ENSMUSG00000021194	2955.44	0.467864	0.0495698	9.43849	3.78192e-21	2.2426e-19	12	102521228	102531287	+	Chga	chromogranin A [Source:MGI Symbol%3BAcc:MGI:88394]	GO:0086030:adrenergic receptor signaling pathway involved in cardiac muscle relaxation;GO:0042742:defense response to bacterium;GO:0050829:defense response to Gram-negative bacterium;GO:0050830:defense response to Gram-positive bacterium;GO:0045576:mast cell activation;GO:0002551:mast cell chemotaxis;GO:0043303:mast cell degranulation;GO:0033604:negative regulation of catecholamine secretion;GO:0…	GO:0042583:chromaffin granule;GO:0005615:extracellular space;GO:0048471:perinuclear region of cytoplasm;GO:0030141:secretory granule;GO:0030133:transport vesicle;	-	-	-
ENSMUSG00000040998	239.873	-1.15754	0.122709	-9.4332	3.97752e-21	2.35144e-19	3	132587506	132656052	-	Npnt	nephronectin [Source:MGI Symbol%3BAcc:MGI:2148811]	GO:0001658:branching involved in ureteric bud morphogenesis;GO:0033631:cell-cell adhesion mediated by integrin;GO:0007160:cell-matrix adhesion;GO:0071356:cellular response to tumor necrosis factor;GO:0045184:establishment of protein localization;GO:0030198:extracellular matrix organization;GO:0097195:pilomotor reflex;GO:0010694:positive regulation of alkaline phosphatase activity;GO:0010811:posit…	GO:0005604:basement membrane;GO:0031012:extracellular matrix;GO:0005576:extracellular region;GO:0016020:membrane;GO:0030485:smooth muscle contractile fiber;	GO:0005509:calcium ion binding;GO:0005178:integrin binding;	K06824	;ko04512 ECM-receptor interaction;
ENSMUSG00000038507	354.937	1.05816	0.112269	9.42517	4.29403e-21	2.53088e-19	6	39063344	39095283	-	Parp12	poly (ADP-ribose) polymerase family%2C member 12 [Source:MGI Symbol%3BAcc:MGI:2143990]	GO:0070213:protein auto-ADP-ribosylation;	GO:0005634:nucleus;	GO:0046872:metal ion binding;GO:0003950:NAD+ ADP-ribosyltransferase activity;GO:1990404:protein ADP-ribosylase activity;	K15259	-
ENSMUSG00000056144	66.579	2.26737	0.240608	9.4235	4.36311e-21	2.56385e-19	7	103893664	103911441	+	Trim34a	tripartite motif-containing 34A [Source:MGI Symbol%3BAcc:MGI:2137359]	GO:0051607:defense response to virus;GO:0045087:innate immune response;GO:0010508:positive regulation of autophagy;GO:0043123:positive regulation of I-kappaB kinase/NF-kappaB signaling;GO:0051092:positive regulation of NF-kappaB transcription factor activity;GO:0000209:protein polyubiquitination;GO:0016567:protein ubiquitination;GO:0010468:regulation of gene expression;GO:0032880:regulation of pr…	GO:0005737:cytoplasm;GO:0005829:cytosol;GO:0005654:nucleoplasm;	GO:0042803:protein homodimerization activity;GO:0019901:protein kinase binding;GO:0061630:ubiquitin protein ligase activity;GO:0008270:zinc ion binding;	K11999	-
ENSMUSG00000028851	1733.98	0.518176	0.0550681	9.40974	4.97355e-21	2.91378e-19	4	133259853	133273307	-	Nudc	nudC nuclear distribution protein [Source:MGI Symbol%3BAcc:MGI:106014]	GO:0051301:cell division;GO:0007080:mitotic metaphase plate congression;GO:0007052:mitotic spindle organization;GO:0007097:nuclear migration;GO:0006457:protein folding;GO:0043434:response to peptide hormone;	GO:0005737:cytoplasm;GO:0005829:cytosol;GO:0005794:Golgi apparatus;GO:0005874:microtubule;GO:0030496:midbody;GO:0072686:mitotic spindle;GO:0005634:nucleus;	GO:0051082:unfolded protein binding;	-	-
ENSMUSG00000006356	1257.83	-0.600144	0.0637939	-9.40755	5.07841e-21	2.96631e-19	12	113103856	113109126	+	Crip2	cysteine rich protein 2 [Source:MGI Symbol%3BAcc:MGI:1915587]	GO:0030097:hemopoiesis;GO:0008284:positive regulation of cell proliferation;	GO:0005938:cell cortex;	GO:0046872:metal ion binding;	-	-
ENSMUSG00000000355	601.304	-0.611288	0.0650402	-9.39862	5.52852e-21	3.21958e-19	X	37689455	37702303	+	Mcts1	malignant T cell amplified sequence 1 [Source:MGI Symbol%3BAcc:MGI:1916245]	GO:0007049:cell cycle;GO:0006974:cellular response to DNA damage stimulus;GO:0001731:formation of translation preinitiation complex;GO:0075522:IRES-dependent viral translational initiation;GO:0040008:regulation of growth;GO:0032790:ribosome disassembly;GO:0002188:translation reinitiation;	GO:0005829:cytosol;GO:0005886:plasma membrane;GO:0022627:cytosolic small ribosomal subunit;	GO:0003743:translation initiation factor activity;GO:0003723:RNA binding;	K07575	-
ENSMUSG00000029772	3664.58	0.391277	0.041648	9.39485	5.73016e-21	3.32707e-19	6	29768010	29912309	+	Ahcyl2	S-adenosylhomocysteine hydrolase-like 2 [Source:MGI Symbol%3BAcc:MGI:1921590]	GO:0006730:one-carbon metabolic process;GO:0033353:S-adenosylmethionine cycle;	GO:0005783:endoplasmic reticulum;GO:0005829:cytosol;GO:0043005:neuron projection;	GO:0004013:adenosylhomocysteinase activity;GO:0016787:hydrolase activity;	K01251	;ko00270 Cysteine and methionine metabolism;ko01100 Metabolic pathways;
ENSMUSG00000069806	3093.32	0.490371	0.0522417	9.38658	6.19776e-21	3.57858e-19	7	3381471	3416737	+	Cacng7	calcium channel%2C voltage-dependent%2C gamma subunit 7 [Source:MGI Symbol%3BAcc:MGI:1932374]	GO:0006816:calcium ion transport;GO:1903861:positive regulation of dendrite extension;GO:0051968:positive regulation of synaptic transmission, glutamatergic;GO:2000311:regulation of alpha-amino-3-hydroxy-5-methyl-4-isoxazole propionate selective glutamate receptor activity;GO:0043488:regulation of mRNA stability;GO:0019226:transmission of nerve impulse;	GO:0032281:alpha-amino-3-hydroxy-5-methyl-4-isoxazolepropionic acid selective glutamate receptor complex;GO:0044300:cerebellar mossy fiber;GO:0005769:early endosome;GO:1990454:L-type voltage-gated calcium channel complex;GO:0043025:neuronal cell body;GO:0005886:plasma membrane;GO:0005891:voltage-gated calcium channel complex;	GO:0005246:calcium channel regulator activity;GO:0016247:channel regulator activity;GO:0005245:voltage-gated calcium channel activity;	K04872	;ko04010 MAPK signaling pathway;ko04260 Cardiac muscle contraction;ko04261 Adrenergic signaling in cardiomyocytes;ko04921 Oxytocin signaling pathway;ko05410 Hypertrophic cardiomyopathy;ko05412 Arrhythmogenic right ventricular cardiomyopathy;ko05414 Dilated cardiomyopathy;
ENSMUSG00000025794	964.219	0.602545	0.0641924	9.38655	6.20002e-21	3.57858e-19	9	120400510	120403720	+	Rpl14	ribosomal protein L14 [Source:MGI Symbol%3BAcc:MGI:1914365]	GO:0042273:ribosomal large subunit biogenesis;GO:0006364:rRNA processing;GO:0006412:translation;	GO:0005829:cytosol;GO:0022625:cytosolic large ribosomal subunit;GO:0022626:cytosolic ribosome;GO:0014069:postsynaptic density;	GO:0003723:RNA binding;GO:0003735:structural constituent of ribosome;	K02875	;ko03010 Ribosome;ko05171 Coronavirus disease - COVID-19;
ENSMUSG00000032293	1645.64	0.446351	0.0475674	9.38355	6.3788e-21	3.67091e-19	9	54771073	54819814	+	Ireb2	iron responsive element binding protein 2 [Source:MGI Symbol%3BAcc:MGI:1928268]	GO:0006879:cellular iron ion homeostasis;GO:0071364:cellular response to epidermal growth factor stimulus;GO:0071283:cellular response to iron(III) ion;GO:0071287:cellular response to manganese ion;GO:0072705:cellular response to mercaptoethanol;GO:0006101:citrate metabolic process;GO:0034101:erythrocyte homeostasis;GO:0050892:intestinal absorption;GO:0055072:iron ion homeostasis;GO:0017148:negat…	GO:0030424:axon;GO:0005737:cytoplasm;GO:0005829:cytosol;GO:0005783:endoplasmic reticulum;GO:0005794:Golgi apparatus;GO:0005739:mitochondrion;GO:0043025:neuronal cell body;	GO:0051539:4 iron, 4 sulfur cluster binding;GO:0003994:aconitate hydratase activity;GO:0030350:iron-responsive element binding;GO:0046872:metal ion binding;GO:0001069:regulatory region RNA binding;GO:0003723:RNA binding;GO:0030371:translation repressor activity;	K09228	;ko05168 Herpes simplex virus 1 infection;
ENSMUSG00000058799	2858.59	-0.396852	0.0423195	-9.37753	6.75378e-21	3.87528e-19	10	111309084	111334011	+	Nap1l1	nucleosome assembly protein 1-like 1 [Source:MGI Symbol%3BAcc:MGI:1855693]	GO:0006334:nucleosome assembly;GO:2000179:positive regulation of neural precursor cell proliferation;GO:0050769:positive regulation of neurogenesis;GO:0071375:cellular response to peptide hormone stimulus;GO:0014010:Schwann cell proliferation;	GO:0000785:chromatin;GO:0005737:cytoplasm;GO:0042470:melanosome;GO:0043005:neuron projection;GO:0005634:nucleus;	GO:0003682:chromatin binding;GO:0042393:histone binding;GO:0019900:kinase binding;	K11279	-
ENSMUSG00000034868	931.3	-0.607324	0.064816	-9.36997	7.25544e-21	4.15092e-19	17	71280128	71297885	-	Myl12b	myosin%2C light chain 12B%2C regulatory [Source:MGI Symbol%3BAcc:MGI:107494]	GO:0070527:platelet aggregation;GO:0006937:regulation of muscle contraction;GO:0030048:actin filament-based movement;GO:0003384:apical constriction involved in gastrulation;GO:0007298:border follicle cell migration;GO:0090254:cell elongation involved in imaginal disc-derived wing morphogenesis;GO:0060289:compartment boundary maintenance;GO:0019749:cytoskeleton-dependent cytoplasmic transport, nur…	GO:0005938:cell cortex;GO:0005829:cytosol;GO:0005859:muscle myosin complex;GO:0001725:stress fiber;GO:0030018:Z disc;GO:1903144:actomyosin contractile ring actin filament;GO:0045179:apical cortex;GO:0045177:apical part of cell;GO:0016324:apical plasma membrane;GO:0032154:cleavage furrow;GO:0005737:cytoplasm;GO:0035183:female germline ring canal inner rim;GO:0030496:midbody;GO:0016460:myosin II co…	GO:0005509:calcium ion binding;GO:0032036:myosin heavy chain binding;GO:0008307:structural constituent of muscle;	K12757	;ko04360 Axon guidance;ko04510 Focal adhesion;ko04530 Tight junction;ko04611 Platelet activation;ko04670 Leukocyte transendothelial migration;ko04810 Regulation of actin cytoskeleton;ko05131 Shigellosis;ko05132 Salmonella infection;
ENSMUSG00000010095	1848.4	0.553405	0.0590833	9.36653	7.49569e-21	4.27583e-19	19	8684246	8700733	-	Slc3a2	solute carrier family 3 (activators of dibasic and neutral amino acid transport)%2C member 2 [Source:MGI Symbol%3BAcc:MGI:96955]	GO:0005975:carbohydrate metabolic process;GO:1904273:L-alanine import across plasma membrane;GO:1903801:L-leucine import into cell;GO:0098713:leucine import across plasma membrane;GO:0015820:leucine transport;GO:0015804:neutral amino acid transport;GO:0015823:phenylalanine transport;GO:0043330:response to exogenous dsRNA;GO:0015827:tryptophan transport;GO:0046718:viral entry into host cell;	GO:1990184:amino acid transport complex;GO:0016324:apical plasma membrane;GO:0044225:apical pole of neuron;GO:0009925:basal plasma membrane;GO:0016323:basolateral plasma membrane;GO:0009986:cell surface;GO:0016021:integral component of membrane;GO:0005765:lysosomal membrane;GO:0042470:melanosome;GO:0043025:neuronal cell body;GO:0005654:nucleoplasm;GO:0005886:plasma membrane;GO:0045202:synapse;	GO:0015173:aromatic amino acid transmembrane transporter activity;GO:0003824:catalytic activity;GO:0003725:double-stranded RNA binding;GO:0015180:L-alanine transmembrane transporter activity;GO:0015190:L-leucine transmembrane transporter activity;GO:0015175:neutral amino acid transmembrane transporter activity;	K06519	;ko04150 mTOR signaling pathway;ko04216 Ferroptosis;ko04974 Protein digestion and absorption;
ENSMUSG00000039106	453.092	0.71248	0.0761451	9.35686	8.21384e-21	4.67183e-19	5	28047147	28060086	+	Htr5a	5-hydroxytryptamine (serotonin) receptor 5A [Source:MGI Symbol%3BAcc:MGI:96283]	GO:0007198:adenylate cyclase-inhibiting serotonin receptor signaling pathway;GO:0019933:cAMP-mediated signaling;GO:0007268:synaptic transmission;GO:0007187:G-protein coupled receptor signaling pathway, coupled to cyclic nucleotide second messenger;GO:0021766:hippocampus development;GO:0032355:response to estradiol;	GO:0030425:dendrite;GO:0005794:Golgi apparatus;GO:0005887:integral component of plasma membrane;GO:0043204:perikaryon;GO:0005791:rough endoplasmic reticulum;	GO:0004993:serotonin receptor activity;GO:0030594:neurotransmitter receptor activity;GO:0051378:serotonin binding;	K04161	;ko04020 Calcium signaling pathway;ko04080 Neuroactive ligand-receptor interaction;ko04726 Serotonergic synapse;
ENSMUSG00000007891	4124.5	0.621118	0.0665372	9.3349	1.01082e-20	5.73258e-19	7	141929648	141941775	-	Ctsd	cathepsin D [Source:MGI Symbol%3BAcc:MGI:88562]	GO:0000045:autophagosome assembly;GO:0042159:lipoprotein catabolic process;GO:0043065:positive regulation of apoptotic process;GO:0043280:positive regulation of cysteine-type endopeptidase activity involved in apoptotic process;GO:0006508:proteolysis;GO:0070201:regulation of establishment of protein localization;	GO:0010008:endosome membrane;GO:0005615:extracellular space;GO:0005765:lysosomal membrane;GO:0005764:lysosome;GO:0042470:melanosome;GO:0045121:membrane raft;GO:0005739:mitochondrion;	GO:0004190:aspartic-type endopeptidase activity;GO:0070001:aspartic-type peptidase activity;GO:0004175:endopeptidase activity;GO:0016787:hydrolase activity;GO:0008233:peptidase activity;GO:0042277:peptide binding;	K01379	;ko04071 Sphingolipid signaling pathway;ko04140 Autophagy - animal;ko04142 Lysosome;ko04210 Apoptosis;ko04915 Estrogen signaling pathway;ko05152 Tuberculosis;
ENSMUSG00000057715	1209.47	-0.550746	0.0590991	-9.31902	1.17416e-20	6.6396e-19	1	11484329	12046125	+	A830018L16Rik	RIKEN cDNA A830018L16 gene [Source:MGI Symbol%3BAcc:MGI:2444149]	-	-	-	-	-
ENSMUSG00000024429	2397.57	-0.38512	0.041354	-9.31275	1.24561e-20	7.02328e-19	17	36290743	36300354	+	Gnl1	guanine nucleotide binding protein-like 1 [Source:MGI Symbol%3BAcc:MGI:95764]	GO:0006974:cellular response to DNA damage stimulus;	-	GO:0005525:GTP binding;GO:0003924:GTPase activity;	-	-
ENSMUSG00000051251	37.1466	3.45997	0.371669	9.30927	1.28711e-20	7.23635e-19	1	171879859	171885140	-	Nhlh1	nescient helix loop helix 1 [Source:MGI Symbol%3BAcc:MGI:98481]	GO:0030154:cell differentiation;GO:0045944:positive regulation of transcription from RNA polymerase II promoter;GO:0006357:regulation of transcription from RNA polymerase II promoter;	GO:0005634:nucleus;	GO:0001228:RNA polymerase II transcription regulatory region sequence-specific DNA binding transcription factor activity involved in positive regulation of transcription;GO:0000981:sequence-specific DNA binding RNA polymerase II transcription factor activity;GO:0046983:protein dimerization activity;GO:0000978:RNA polymerase II core promoter proximal region sequence-specific DNA binding;GO:0000977…	K09075	-
ENSMUSG00000039349	1444.71	0.701922	0.0754929	9.29786	1.43302e-20	8.03354e-19	1	184604123	184615415	-	C130074G19Rik	RIKEN cDNA C130074G19 gene [Source:MGI Symbol%3BAcc:MGI:2444831]	-	GO:0016021:integral component of membrane;	-	-	-
ENSMUSG00000076617	462.081	-0.743005	0.0799708	-9.29095	1.52912e-20	8.54776e-19	12	113382178	113386350	-	Ighm	immunoglobulin heavy constant mu [Source:MGI Symbol%3BAcc:MGI:96448]	GO:0019882:antigen processing and presentation;GO:0002344:B cell affinity maturation;GO:0050853:B cell receptor signaling pathway;GO:0006958:complement activation, classical pathway;GO:0042742:defense response to bacterium;GO:0050829:defense response to Gram-negative bacterium;GO:0045022:early endosome to late endosome transport;GO:0002455:humoral immune response mediated by circulating immunoglo…	GO:0019815:B cell receptor complex;GO:0009986:cell surface;GO:0005829:cytosol;GO:0009897:external side of plasma membrane;GO:0005615:extracellular space;GO:0042571:immunoglobulin complex, circulating;GO:0016021:integral component of membrane;GO:0016020:membrane;GO:0048471:perinuclear region of cytoplasm;GO:0005886:plasma membrane;	GO:0003823:antigen binding;GO:0042802:identical protein binding;GO:0034987:immunoglobulin receptor binding;GO:0004888:transmembrane signaling receptor activity;	K06856	;ko04020 Calcium signaling pathway;ko04064 NF-kappa B signaling pathway;ko04072 Phospholipase D signaling pathway;ko04145 Phagosome;ko04151 PI3K-Akt signaling pathway;ko04613 Neutrophil extracellular trap formation;ko04640 Hematopoietic cell lineage;ko04650 Natural killer cell mediated cytotoxicity;ko04662 B cell receptor signaling pathway;ko04664 Fc epsilon RI signaling pathway;ko04666 Fc gamma …
ENSMUSG00000029103	3152.65	0.447467	0.0482094	9.28174	1.66733e-20	9.29369e-19	5	35248845	35263110	-	Lrpap1	low density lipoprotein receptor-related protein associated protein 1 [Source:MGI Symbol%3BAcc:MGI:96829]	GO:1900222:negative regulation of beta-amyloid clearance;GO:0060548:negative regulation of cell death;GO:0032091:negative regulation of protein binding;GO:0002091:negative regulation of receptor internalization;GO:0010916:negative regulation of very-low-density lipoprotein particle clearance;GO:0048259:regulation of receptor-mediated endocytosis;GO:0007165:signal transduction;	GO:0009986:cell surface;GO:0005801:cis-Golgi network;GO:0005737:cytoplasm;GO:0012505:endomembrane system;GO:0005783:endoplasmic reticulum;GO:0005793:endoplasmic reticulum-Golgi intermediate compartment;GO:0005768:endosome;GO:0031904:endosome lumen;GO:0005794:Golgi apparatus;GO:0005796:Golgi lumen;GO:0005886:plasma membrane;GO:0005791:rough endoplasmic reticulum;GO:0048237:rough endoplasmic reticu…	GO:0008201:heparin binding;GO:0035473:lipase binding;GO:0050750:low-density lipoprotein particle receptor binding;GO:0048019:receptor antagonist activity;GO:0048018:receptor agonist activity;GO:0070326:very-low-density lipoprotein particle receptor binding;	-	-
ENSMUSG00000030282	1357.51	-0.443175	0.0477743	-9.27643	1.75254e-20	9.74084e-19	6	142702412	142721440	+	Cmas	cytidine monophospho-N-acetylneuraminic acid synthetase [Source:MGI Symbol%3BAcc:MGI:1337124]	GO:0006055:CMP-N-acetylneuraminate biosynthetic process;GO:0006054:N-acetylneuraminate metabolic process;	GO:0005634:nucleus;	GO:0008781:N-acylneuraminate cytidylyltransferase activity;	K00983	;ko00520 Amino sugar and nucleotide sugar metabolism;ko00541 O-Antigen nucleotide sugar biosynthesis;ko01100 Metabolic pathways;
ENSMUSG00000015599	3513.04	0.548588	0.0591545	9.27381	1.79611e-20	9.95461e-19	17	46753374	46798601	-	Ttbk1	tau tubulin kinase 1 [Source:MGI Symbol%3BAcc:MGI:2147036]	GO:0007611:learning or memory;GO:0010629:negative regulation of gene expression;GO:0032091:negative regulation of protein binding;GO:0018105:peptidyl-serine phosphorylation;GO:0018107:peptidyl-threonine phosphorylation;GO:0018108:peptidyl-tyrosine phosphorylation;GO:1904031:positive regulation of cyclin-dependent protein kinase activity;GO:2001056:positive regulation of cysteine-type endopeptidas…	GO:0005737:cytoplasm;GO:0005829:cytosol;GO:0005875:microtubule associated complex;GO:0043025:neuronal cell body;GO:0005654:nucleoplasm;GO:0005634:nucleus;GO:0048471:perinuclear region of cytoplasm;	GO:0005524:ATP binding;GO:0004674:protein serine/threonine kinase activity;GO:0004713:protein tyrosine kinase activity;GO:0048156:tau protein binding;GO:0050321:tau-protein kinase activity;	K08815	-
ENSMUSG00000031633	6911.96	-0.373906	0.0403484	-9.26696	1.91535e-20	1.05763e-18	8	46659834	46664321	-	Slc25a4	solute carrier family 25 (mitochondrial carrier%2C adenine nucleotide translocator)%2C member 4 [Source:MGI Symbol%3BAcc:MGI:1353495]	GO:0015866:ADP transport;GO:0008637:apoptotic mitochondrial changes;GO:1990544:mitochondrial ATP transmembrane transport;GO:0010667:negative regulation of cardiac muscle cell apoptotic process;GO:1902109:negative regulation of mitochondrial membrane permeability involved in apoptotic process;GO:0060546:negative regulation of necroptotic process;GO:0061051:positive regulation of cell growth involv…	GO:0032592:integral component of mitochondrial membrane;GO:0016020:membrane;GO:0045121:membrane raft;GO:0005743:mitochondrial inner membrane;GO:0005741:mitochondrial outer membrane;GO:0005757:mitochondrial permeability transition pore complex;GO:0005739:mitochondrion;GO:0043209:myelin sheath;	GO:0005471:ATP:ADP antiporter activity;GO:0019899:enzyme binding;GO:0017077:oxidative phosphorylation uncoupler activity;GO:0015078:hydrogen ion transmembrane transporter activity;	K05863	;ko04020 Calcium signaling pathway;ko04022 cGMP-PKG signaling pathway;ko04217 Necroptosis;ko04218 Cellular senescence;ko04613 Neutrophil extracellular trap formation;ko05010 Alzheimer disease;ko05012 Parkinson disease;ko05016 Huntington disease;ko05017 Spinocerebellar ataxia;ko05020 Prion disease;ko05022 Pathways of neurodegeneration - multiple diseases;ko05164 Influenza A;ko05166 Human T-cell le…
ENSMUSG00000003970	3735.55	0.414297	0.0447079	9.26675	1.91912e-20	1.05763e-18	15	76788278	76790514	+	Rpl8	ribosomal protein L8 [Source:MGI Symbol%3BAcc:MGI:1350927]	GO:0002181:cytoplasmic translation;GO:0006412:translation;	GO:0005829:cytosol;GO:0022625:cytosolic large ribosomal subunit;GO:0022626:cytosolic ribosome;GO:0005925:focal adhesion;GO:0016020:membrane;GO:0042788:polysomal ribosome;GO:0098794:postsynapse;GO:0014069:postsynaptic density;	GO:0003723:RNA binding;GO:0019843:rRNA binding;GO:0003735:structural constituent of ribosome;	K02938	;ko03010 Ribosome;ko05171 Coronavirus disease - COVID-19;
ENSMUSG00000021264	1854.69	0.458398	0.0495391	9.25325	2.17774e-20	1.19678e-18	12	108758899	108786074	+	Yy1	YY1 transcription factor [Source:MGI Symbol%3BAcc:MGI:99150]	GO:0009952:anterior/posterior pattern specification;GO:0030183:B cell differentiation;GO:0048593:camera-type eye morphogenesis;GO:0048468:cell development;GO:0006974:cellular response to DNA damage stimulus;GO:0071347:cellular response to interleukin-1;GO:0034644:cellular response to UV;GO:0051276:chromosome organization;GO:0000724:double-strand break repair via homologous recombination;GO:007170…	GO:0005677:chromatin silencing complex;GO:0005737:cytoplasm;GO:0031011:Ino80 complex;GO:0016363:nuclear matrix;GO:0005654:nucleoplasm;GO:0005634:nucleus;GO:0031519:PcG protein complex;GO:0005667:transcription factor complex;	GO:0003682:chromatin binding;GO:0000987:core promoter proximal region sequence-specific DNA binding;GO:0003677:DNA binding;GO:0001228:RNA polymerase II transcription regulatory region sequence-specific DNA binding transcription factor activity involved in positive regulation of transcription;GO:0000981:sequence-specific DNA binding RNA polymerase II transcription factor activity;GO:0001217:sequen…	K09201	-
ENSMUSG00000026090	4240.48	-0.383233	0.041447	-9.24633	2.32325e-20	1.26851e-18	1	37650758	37759166	-	Cracdl	capping protein inhibiting regulator of actin like [Source:MGI Symbol%3BAcc:MGI:1919347]	-	-	-	-	-
ENSMUSG00000016541	2991.81	-0.376116	0.0406775	-9.24628	2.32433e-20	1.26851e-18	15	85220446	85347413	+	Atxn10	ataxin 10 [Source:MGI Symbol%3BAcc:MGI:1859293]	GO:0060271:cilium morphogenesis;GO:0007399:nervous system development;GO:0031175:neuron projection development;	GO:0005737:cytoplasm;GO:0005829:cytosol;GO:0030425:dendrite;GO:0043025:neuronal cell body;GO:0048471:perinuclear region of cytoplasm;GO:0005886:plasma membrane;	GO:0019899:enzyme binding;GO:0042802:identical protein binding;	K19323	;ko05017 Spinocerebellar ataxia;
ENSMUSG00000081272	1273.64	-0.500489	0.0541296	-9.24613	2.32778e-20	1.26851e-18	2	49198167	49199474	+	Ap2m1-ps	adaptor-related protein complex 2%2C mu 1 subunit%2C pseudogene [Source:MGI Symbol%3BAcc:MGI:3649640]	GO:0072583:clathrin-mediated endocytosis;GO:0006897:endocytosis;GO:0006886:intracellular protein transport;GO:1903077:negative regulation of protein localization to plasma membrane;GO:0002092:positive regulation of receptor internalization;GO:1900244:positive regulation of synaptic vesicle endocytosis;GO:0065003:macromolecular complex assembly;GO:0031623:receptor internalization;GO:0097494:regula…	GO:0030122:AP-2 adaptor complex;GO:0005905:coated pit;GO:0031410:cytoplasmic vesicle;GO:0043231:intracellular membrane-bounded organelle;GO:0005739:mitochondrion;GO:0005886:plasma membrane;GO:0098794:postsynapse;GO:0098793:presynapse;GO:0030141:secretory granule;	GO:0035615:clathrin adaptor activity;GO:0008289:lipid binding;GO:0050750:low-density lipoprotein particle receptor binding;GO:0005048:signal sequence binding;GO:0044325:ion channel binding;	K11826	;ko04144 Endocytosis;ko04721 Synaptic vesicle cycle;ko04961 Endocrine and other factor-regulated calcium reabsorption;ko05016 Huntington disease;
ENSMUSG00000021557	3174.26	-0.482761	0.0522212	-9.24454	2.36263e-20	1.28392e-18	13	59593556	59733041	-	Agtpbp1	ATP/GTP binding protein 1 [Source:MGI Symbol%3BAcc:MGI:2159437]	GO:0007628:adult walking behavior;GO:0035609:C-terminal protein deglutamylation;GO:0021954:central nervous system neuron development;GO:0021702:cerebellar Purkinje cell differentiation;GO:0021680:cerebellar Purkinje cell layer development;GO:0021549:cerebellum development;GO:0001754:eye photoreceptor cell differentiation;GO:0007005:mitochondrion organization;GO:0008285:negative regulation of cell…	GO:1904115:axon cytoplasm;GO:0005737:cytoplasm;GO:0005829:cytosol;GO:0043231:intracellular membrane-bounded organelle;GO:0005739:mitochondrion;GO:0005730:nucleolus;GO:0005634:nucleus;	GO:0004181:metallocarboxypeptidase activity;GO:0008233:peptidase activity;GO:0015631:tubulin binding;GO:0008270:zinc ion binding;	-	-
ENSMUSG00000027712	1001.91	0.629792	0.0681373	9.24298	2.39724e-20	1.29911e-18	3	36503072	36530043	-	Anxa5	annexin A5 [Source:MGI Symbol%3BAcc:MGI:106008]	GO:0007596:blood coagulation;GO:0097211:cellular response to gonadotropin-releasing hormone;GO:0071284:cellular response to lead ion;GO:0030195:negative regulation of blood coagulation;GO:1902721:negative regulation of prolactin secretion;GO:0043065:positive regulation of apoptotic process;GO:1901317:regulation of sperm motility;GO:0051592:response to calcium ion;GO:0010033:response to organic su…	GO:0043679:axon terminus;GO:0042995:cell projection;GO:0005737:cytoplasm;GO:0005829:cytosol;GO:0030425:dendrite;GO:0005783:endoplasmic reticulum;GO:0072563:endothelial microparticle;GO:0009897:external side of plasma membrane;GO:0005615:extracellular space;GO:0014704:intercalated disc;GO:0043025:neuronal cell body;GO:0005634:nucleus;GO:0043204:perikaryon;GO:0005886:plasma membrane;GO:0042383:sarc…	GO:0005509:calcium ion binding;GO:0005544:calcium-dependent phospholipid binding;GO:0042802:identical protein binding;GO:0005388:calcium-transporting ATPase activity;GO:0017046:peptide hormone binding;GO:0030971:receptor tyrosine kinase binding;	K16646	-
ENSMUSG00000000275	229.381	1.37458	0.148728	9.24223	2.41407e-20	1.3046e-18	11	88890202	88911119	+	Trim25	tripartite motif-containing 25 [Source:MGI Symbol%3BAcc:MGI:102749]	GO:0051607:defense response to virus;GO:0045087:innate immune response;GO:0046597:negative regulation of viral entry into host cell;GO:1902187:negative regulation of viral release from host cell;GO:0051091:positive regulation of sequence-specific DNA binding transcription factor activity;GO:0043123:positive regulation of I-kappaB kinase/NF-kappaB signaling;GO:0051092:positive regulation of NF-kap…	GO:0005737:cytoplasm;GO:0010494:cytoplasmic stress granule;GO:0005829:cytosol;GO:0016604:nuclear body;GO:0005654:nucleoplasm;GO:0005634:nucleus;	GO:0016874:ligase activity;GO:0046872:metal ion binding;GO:0039552:RIG-I binding;GO:0003713:transcription coactivator activity;GO:0061630:ubiquitin protein ligase activity;	K10652	;ko04064 NF-kappa B signaling pathway;ko04622 RIG-I-like receptor signaling pathway;ko05164 Influenza A;
ENSMUSG00000038984	837.388	-0.606111	0.065583	-9.2419	2.42155e-20	1.30503e-18	15	33684021	33688030	-	Tspyl5	testis-specific protein%2C Y-encoded-like 5 [Source:MGI Symbol%3BAcc:MGI:2442458]	GO:0071480:cellular response to gamma radiation;GO:0006334:nucleosome assembly;GO:0008284:positive regulation of cell proliferation;GO:0051897:positive regulation of protein kinase B signaling;GO:0031398:positive regulation of protein ubiquitination;GO:0040008:regulation of growth;	GO:0000785:chromatin;GO:0005634:nucleus;	GO:0003682:chromatin binding;GO:0042393:histone binding;	K11288	-
ENSMUSG00000117438	207.126	1.15091	0.124634	9.23426	2.60089e-20	1.39782e-18	17	82717364	82718248	-	Rpsa-ps7	ribosomal protein SA%2C pseudogene 7 [Source:MGI Symbol%3BAcc:MGI:3643805]	GO:0098609:cell-cell adhesion;GO:0002181:cytoplasmic translation;GO:0030855:epithelial cell differentiation;GO:0000028:ribosomal small subunit assembly;GO:0006412:translation;	GO:0005604:basement membrane;GO:0005737:cytoplasm;GO:0005829:cytosol;GO:0022626:cytosolic ribosome;GO:0022627:cytosolic small ribosomal subunit;GO:0016020:membrane;GO:0043025:neuronal cell body;GO:0005634:nucleus;GO:0005886:plasma membrane;GO:0015935:small ribosomal subunit;GO:0045202:synapse;	GO:0043236:laminin binding;GO:0005055:laminin receptor activity;GO:0043022:ribosome binding;GO:0003735:structural constituent of ribosome;	K02998	;ko03010 Ribosome;ko05171 Coronavirus disease - COVID-19;
ENSMUSG00000038965	2501.6	0.368537	0.0399804	9.21795	3.02839e-20	1.6231e-18	16	16969877	17020513	-	Ube2l3	ubiquitin-conjugating enzyme E2L 3 [Source:MGI Symbol%3BAcc:MGI:109240]	GO:0044770:cell cycle phase transition;GO:0008283:cell proliferation;GO:0006464:cellular protein modification process;GO:0071385:cellular response to glucocorticoid stimulus;GO:0071383:cellular response to steroid hormone stimulus;GO:1903955:positive regulation of protein targeting to mitochondrion;GO:0031398:positive regulation of protein ubiquitination;GO:0051443:positive regulation of ubiquiti…	GO:0005737:cytoplasm;GO:0005829:cytosol;GO:0005654:nucleoplasm;GO:0005634:nucleus;GO:0000151:ubiquitin ligase complex;	GO:0005524:ATP binding;GO:0019899:enzyme binding;GO:0003723:RNA binding;GO:0003713:transcription coactivator activity;GO:0061631:ubiquitin conjugating enzyme activity;GO:0031625:ubiquitin protein ligase binding;GO:0097027:ubiquitin-protein transferase activator activity;GO:0004842:ubiquitin-protein transferase activity;	K04552	;ko04120 Ubiquitin mediated proteolysis;ko05012 Parkinson disease;ko05022 Pathways of neurodegeneration - multiple diseases;
ENSMUSG00000029775	2321.98	0.395941	0.0429829	9.2116	3.2131e-20	1.71738e-18	6	30401867	30455178	+	Klhdc10	kelch domain containing 10 [Source:MGI Symbol%3BAcc:MGI:1924038]	GO:0032874:positive regulation of stress-activated MAPK cascade;	GO:0031462:Cul2-RING ubiquitin ligase complex;GO:0005737:cytoplasm;GO:0005634:nucleus;GO:0005654:nucleoplasm;	-	-	-
ENSMUSG00000032503	9381.77	-0.616594	0.0669668	-9.20747	3.33914e-20	1.77987e-18	9	111894159	112065006	-	Arpp21	cyclic AMP-regulated phosphoprotein%2C 21 [Source:MGI Symbol%3BAcc:MGI:107562]	GO:0034605:cellular response to heat;	GO:0005737:cytoplasm;	GO:0005516:calmodulin binding;GO:0003676:nucleic acid binding;	-	-
ENSMUSG00000072214	2783.76	-0.403776	0.043901	-9.19744	3.66582e-20	1.94438e-18	16	18439252	18448704	-	Septin5	septin 5 [Source:MGI Symbol%3BAcc:MGI:1195461]	GO:0030534:adult behavior;GO:0034613:cellular protein localization;GO:0061640:cytoskeleton-dependent cytokinesis;GO:0045921:positive regulation of exocytosis;GO:0017157:regulation of exocytosis;GO:0035176:social behavior;GO:0007049:cell cycle;GO:0051301:cell division;	GO:0043679:axon terminus;GO:0044305:calyx of Held;GO:0005938:cell cortex;GO:0032153:cell division site;GO:0032154:cleavage furrow;GO:0015630:microtubule cytoskeleton;GO:0005886:plasma membrane;GO:0098793:presynapse;GO:0031105:septin complex;GO:0005940:septin ring;GO:0001725:stress fiber;GO:0045202:synapse;GO:0008021:synaptic vesicle;GO:0043195:terminal bouton;	GO:0019003:GDP binding;GO:0005525:GTP binding;GO:0003924:GTPase activity;GO:0042802:identical protein binding;GO:0060090:binding, bridging;GO:0035091:phosphatidylinositol binding;GO:0042803:protein homodimerization activity;GO:0019905:syntaxin binding;	K04557	;ko05012 Parkinson disease;ko05022 Pathways of neurodegeneration - multiple diseases;
ENSMUSG00000053332	1955.52	0.485552	0.0527924	9.19738	3.66771e-20	1.94438e-18	1	160861992	160866116	+	Gas5	growth arrest specific 5 [Source:MGI Symbol%3BAcc:MGI:95659]	-	-	-	-	-
ENSMUSG00000029131	1135.26	-0.485893	0.0528414	-9.19531	3.7391e-20	1.97686e-18	5	29940686	30023132	+	Dnajb6	DnaJ heat shock protein family (Hsp40) member B6 [Source:MGI Symbol%3BAcc:MGI:1344381]	GO:0030036:actin cytoskeleton organization;GO:0061077:chaperone-mediated protein folding;GO:0060710:chorio-allantoic fusion;GO:0060717:chorion development;GO:0030198:extracellular matrix organization;GO:0045109:intermediate filament organization;GO:0043154:negative regulation of cysteine-type endopeptidase activity involved in apoptotic process;GO:0090084:negative regulation of inclusion body ass…	GO:0005737:cytoplasm;GO:0005829:cytosol;GO:0005654:nucleoplasm;GO:0005634:nucleus;GO:0048471:perinuclear region of cytoplasm;GO:0030018:Z disc;	GO:0001671:ATPase activator activity;GO:0051087:chaperone binding;GO:0003677:DNA binding;GO:0031072:heat shock protein binding;GO:0042802:identical protein binding;GO:0044183:protein binding involved in protein folding;GO:0051082:unfolded protein binding;	K09512	-
ENSMUSG00000030246	6355.38	-0.458444	0.0499066	-9.18604	4.0756e-20	2.14894e-18	6	142435975	142453683	-	Ldhb	lactate dehydrogenase B [Source:MGI Symbol%3BAcc:MGI:96763]	GO:0005975:carbohydrate metabolic process;GO:0019752:carboxylic acid metabolic process;GO:0019244:lactate biosynthetic process from pyruvate;GO:0006089:lactate metabolic process;GO:0019674:NAD metabolic process;	GO:0005829:cytosol;GO:0045121:membrane raft;GO:0005743:mitochondrial inner membrane;GO:0005739:mitochondrion;GO:0043209:myelin sheath;	GO:0004459:L-lactate dehydrogenase activity;GO:0042802:identical protein binding;GO:0019900:kinase binding;GO:0004457:lactate dehydrogenase activity;GO:0051287:NAD binding;	K00016	;ko00010 Glycolysis / Gluconeogenesis;ko00270 Cysteine and methionine metabolism;ko00620 Pyruvate metabolism;ko00640 Propanoate metabolism;ko01100 Metabolic pathways;ko01110 Biosynthesis of secondary metabolites;ko01120 Microbial metabolism in diverse environments;ko04066 HIF-1 signaling pathway;ko04922 Glucagon signaling pathway;ko05230 Central carbon metabolism in cancer;
ENSMUSG00000036898	656.982	0.658007	0.0716871	9.17888	4.35618e-20	2.29069e-18	5	138439730	138458956	+	Zfp157	zinc finger protein 157 [Source:MGI Symbol%3BAcc:MGI:1919404]	GO:0006357:regulation of transcription from RNA polymerase II promoter;GO:0045892:negative regulation of transcription, DNA-templated;GO:0030154:cell differentiation;GO:0007283:spermatogenesis;	GO:0005634:nucleus;GO:0005813:centrosome;GO:0005654:nucleoplasm;	GO:0000981:sequence-specific DNA binding RNA polymerase II transcription factor activity;GO:0046872:metal ion binding;GO:0000978:RNA polymerase II core promoter proximal region sequence-specific DNA binding;GO:0001228:RNA polymerase II transcription regulatory region sequence-specific DNA binding transcription factor activity involved in positive regulation of transcription;	K09228	;ko05168 Herpes simplex virus 1 infection;
ENSMUSG00000022752	3990.33	-0.544268	0.0593099	-9.17669	4.44565e-20	2.32836e-18	16	56942066	56977068	+	Tomm70a	translocase of outer mitochondrial membrane 70A [Source:MGI Symbol%3BAcc:MGI:106295]	GO:0002218:activation of innate immune response;GO:0098586:cellular response to virus;GO:0061052:negative regulation of cell growth involved in cardiac muscle cell development;GO:0002230:positive regulation of defense response to virus by host;GO:0032728:positive regulation of interferon-beta production;GO:0006626:protein targeting to mitochondrion;GO:0042981:regulation of apoptotic process;GO:00…	GO:0031307:integral component of mitochondrial outer membrane;GO:0005742:mitochondrial outer membrane translocase complex;GO:0005739:mitochondrion;	-	K17768	-
ENSMUSG00000022110	2228.27	-0.446817	0.0486913	-9.17653	4.45213e-20	2.32836e-18	14	73762759	73833582	+	Sucla2	succinate-Coenzyme A ligase%2C ADP-forming%2C beta subunit [Source:MGI Symbol%3BAcc:MGI:1306775]	GO:0006105:succinate metabolic process;GO:0006104:succinyl-CoA metabolic process;GO:0006099:tricarboxylic acid cycle;	GO:0005739:mitochondrion;GO:0043209:myelin sheath;GO:0042709:succinate-CoA ligase complex;	GO:0005524:ATP binding;GO:0000287:magnesium ion binding;GO:0004775:succinate-CoA ligase (ADP-forming) activity;GO:0004776:succinate-CoA ligase (GDP-forming) activity;GO:0004774:succinate-CoA ligase activity;	K01900	;ko00020 Citrate cycle (TCA cycle);ko00640 Propanoate metabolism;ko01100 Metabolic pathways;ko01110 Biosynthesis of secondary metabolites;ko01120 Microbial metabolism in diverse environments;ko01200 Carbon metabolism;
ENSMUSG00000020097	835.595	0.584331	0.0636786	9.17625	4.46361e-20	2.32836e-18	10	60934421	60983482	-	Sgpl1	sphingosine phosphate lyase 1 [Source:MGI Symbol%3BAcc:MGI:1261415]	GO:0001667:ameboidal-type cell migration;GO:0008209:androgen metabolic process;GO:0097190:apoptotic signaling pathway;GO:0006672:ceramide metabolic process;GO:0008210:estrogen metabolic process;GO:0060325:face morphogenesis;GO:0006631:fatty acid metabolic process;GO:0008585:female gonad development;GO:0010761:fibroblast migration;GO:0030097:hemopoiesis;GO:0001822:kidney development;GO:0033327:Ley…	GO:0005783:endoplasmic reticulum;GO:0005789:endoplasmic reticulum membrane;GO:0016021:integral component of membrane;	GO:0030170:pyridoxal phosphate binding;GO:0008117:sphinganine-1-phosphate aldolase activity;	K01634	;ko00600 Sphingolipid metabolism;ko01100 Metabolic pathways;ko04071 Sphingolipid signaling pathway;
ENSMUSG00000078862	309.493	0.898701	0.0979573	9.17441	4.54036e-20	2.36208e-18	2	177577786	177599090	-	Gm14326	predicted gene 14326 [Source:MGI Symbol%3BAcc:MGI:3709298]	GO:0000122:negative regulation of transcription from RNA polymerase II promoter;GO:0006357:regulation of transcription from RNA polymerase II promoter;GO:0030154:cell differentiation;GO:0043433:negative regulation of sequence-specific DNA binding transcription factor activity;GO:0045668:negative regulation of osteoblast differentiation;	GO:0005634:nucleus;	GO:0000981:sequence-specific DNA binding RNA polymerase II transcription factor activity;GO:0001227:RNA polymerase II transcription regulatory region sequence-specific DNA binding transcription factor activity involved in negative regulation of transcription;GO:0046872:metal ion binding;GO:0000977:RNA polymerase II regulatory region sequence-specific DNA binding;GO:0003682:chromatin binding;GO:00…	K09228	;ko05168 Herpes simplex virus 1 infection;
ENSMUSG00000040105	779.769	-0.609016	0.0664744	-9.16166	5.11063e-20	2.65168e-18	19	28941353	28944211	+	Plpp6	phospholipid phosphatase 6 [Source:MGI Symbol%3BAcc:MGI:1921661]	GO:0046839:phospholipid dephosphorylation;	GO:0016021:integral component of membrane;GO:0016020:membrane;	GO:0042577:lipid phosphatase activity;GO:0042392:sphingosine-1-phosphate phosphatase activity;	-	-
ENSMUSG00000029364	2723.04	-0.468165	0.051117	-9.1587	5.25277e-20	2.7182e-18	5	117495369	117516666	+	Wsb2	WD repeat and SOCS box-containing 2 [Source:MGI Symbol%3BAcc:MGI:2144041]	GO:0035556:intracellular signal transduction;GO:0016567:protein ubiquitination;	-	-	K10342	-
ENSMUSG00000067274	2402.75	0.536138	0.0585638	9.15476	5.44769e-20	2.81161e-18	5	115697526	115701786	+	Rplp0	ribosomal protein%2C large%2C P0 [Source:MGI Symbol%3BAcc:MGI:1927636]	GO:0071353:cellular response to interleukin-4;GO:0002181:cytoplasmic translation;GO:0000027:ribosomal large subunit assembly;	GO:0005737:cytoplasm;GO:0036464:cytoplasmic ribonucleoprotein granule;GO:0005829:cytosol;GO:0022625:cytosolic large ribosomal subunit;GO:0022626:cytosolic ribosome;GO:0030425:dendrite;GO:0005783:endoplasmic reticulum;GO:0016020:membrane;GO:0005634:nucleus;GO:0098794:postsynapse;GO:0014069:postsynaptic density;GO:0045202:synapse;	GO:0070180:large ribosomal subunit rRNA binding;GO:0042277:peptide binding;GO:0003735:structural constituent of ribosome;	K02941	;ko03010 Ribosome;ko05171 Coronavirus disease - COVID-19;
ENSMUSG00000045210	2013.99	0.662391	0.0724764	9.13941	6.27955e-20	3.23239e-18	1	9788847	9818607	-	Vcpip1	valosin containing protein (p97)/p47 complex interacting protein 1 [Source:MGI Symbol%3BAcc:MGI:1917925]	GO:0006974:cellular response to DNA damage stimulus;GO:0016320:endoplasmic reticulum membrane fusion;GO:0007030:Golgi organization;GO:0090168:Golgi reassembly;GO:0000278:mitotic cell cycle;GO:0016579:protein deubiquitination;GO:0035871:protein K11-linked deubiquitination;GO:0071108:protein K48-linked deubiquitination;GO:0016567:protein ubiquitination;	GO:0005737:cytoplasm;GO:0005783:endoplasmic reticulum;GO:0005795:Golgi stack;GO:0005634:nucleus;GO:0045202:synapse;	GO:0004843:ubiquitin-specific protease activity;	K11861	-
ENSMUSG00000073489	39.0333	3.53521	0.387088	9.13282	6.6737e-20	3.42624e-18	1	173574859	173594509	-	Ifi204	interferon activated gene 204 [Source:MGI Symbol%3BAcc:MGI:96429]	GO:0002218:activation of innate immune response;GO:0035457:cellular response to interferon-alpha;GO:0035458:cellular response to interferon-beta;GO:0048839:inner ear development;GO:0042771:intrinsic apoptotic signaling pathway in response to DNA damage by p53 class mediator;GO:0032731:positive regulation of interleukin-1 beta production;GO:0045669:positive regulation of osteoblast differentiation…	GO:0005829:cytosol;GO:0042405:nuclear inclusion body;GO:0016607:nuclear speck;GO:0005730:nucleolus;GO:0005654:nucleoplasm;GO:0005634:nucleus;	GO:0001227:RNA polymerase II transcription regulatory region sequence-specific DNA binding transcription factor activity involved in negative regulation of transcription;GO:0003690:double-stranded DNA binding;GO:0042802:identical protein binding;GO:0000978:RNA polymerase II core promoter proximal region sequence-specific DNA binding;GO:0003712:transcription cofactor activity;	-	-
ENSMUSG00000063063	2162.68	-0.450469	0.049327	-9.1323	6.70597e-20	3.43377e-18	6	76858620	77956682	-	Ctnna2	catenin (cadherin associated protein)%2C alpha 2 [Source:MGI Symbol%3BAcc:MGI:88275]	GO:0007409:axonogenesis;GO:0048854:brain morphogenesis;GO:0098609:cell-cell adhesion;GO:0048813:dendrite morphogenesis;GO:0034316:negative regulation of Arp2/3 complex-mediated actin nucleation;GO:0060134:prepulse inhibition;GO:0021942:radial glia guided migration of Purkinje cell;GO:2001222:regulation of neuron migration;GO:0010975:regulation of neuron projection development;GO:0051823:regulatio…	GO:0015629:actin cytoskeleton;GO:0005912:adherens junction;GO:0030424:axon;GO:0005737:cytoplasm;GO:0005634:nucleus;GO:0005886:plasma membrane;GO:0016323:basolateral plasma membrane;GO:0016342:catenin complex;GO:0030027:lamellipodium;GO:0014069:postsynaptic density;GO:0005829:cytosol;	GO:0051015:actin filament binding;GO:0045296:cadherin binding;GO:0005198:structural molecule activity;GO:0008013:beta-catenin binding;GO:0042802:identical protein binding;GO:0005200:structural constituent of cytoskeleton;	K05691	;ko04390 Hippo signaling pathway;ko04520 Adherens junction;ko04670 Leukocyte transendothelial migration;ko05100 Bacterial invasion of epithelial cells;ko05200 Pathways in cancer;ko05213 Endometrial cancer;ko05226 Gastric cancer;ko05412 Arrhythmogenic right ventricular cardiomyopathy;
ENSMUSG00000116081	209.129	-1.16336	0.127429	-9.12949	6.88246e-20	3.51492e-18	15	79364428	79366875	-	Gm49593	predicted gene%2C 49593 [Source:MGI Symbol%3BAcc:MGI:6214998]	-	-	-	-	-
ENSMUSG00000023030	1067.12	0.508662	0.0557426	9.1252	7.1607e-20	3.64747e-18	15	100285779	100322953	-	Slc11a2	solute carrier family 11 (proton-coupled divalent metal ion transporters)%2C member 2 [Source:MGI Symbol%3BAcc:MGI:1345279]	GO:0006919:activation of cysteine-type endopeptidase activity involved in apoptotic process;GO:0070574:cadmium ion transmembrane transport;GO:0034599:cellular response to oxidative stress;GO:0006824:cobalt ion transport;GO:0098705:copper ion import across plasma membrane;GO:0006825:copper ion transport;GO:0048813:dendrite morphogenesis;GO:0048821:erythrocyte development;GO:0006783:heme biosynthet…	GO:0045177:apical part of cell;GO:0016324:apical plasma membrane;GO:0045178:basal part of cell;GO:0031526:brush border membrane;GO:0009986:cell surface;GO:0005737:cytoplasm;GO:0031410:cytoplasmic vesicle;GO:0005769:early endosome;GO:0005768:endosome;GO:1903561:extracellular vesicle;GO:0016021:integral component of membrane;GO:0005887:integral component of plasma membrane;GO:0005770:late endosome;…	GO:0046870:cadmium ion binding;GO:0015086:cadmium ion transmembrane transporter activity;GO:0050897:cobalt ion binding;GO:0015087:cobalt ion transmembrane transporter activity;GO:0005507:copper ion binding;GO:0005375:copper ion transmembrane transporter activity;GO:0015093:ferrous iron transmembrane transporter activity;GO:0022890:inorganic cation transmembrane transporter activity;GO:0005506:iro…	K12347	;ko04142 Lysosome;
ENSMUSG00000057649	1471.89	-0.431278	0.0473312	-9.11193	8.0928e-20	4.11152e-18	13	74085930	74109014	+	Brd9	bromodomain containing 9 [Source:MGI Symbol%3BAcc:MGI:2145317]	GO:0006325:chromatin organization;GO:0006357:regulation of transcription from RNA polymerase II promoter;	GO:0005654:nucleoplasm;GO:0005634:nucleus;GO:0016514:SWI/SNF complex;	GO:0070577:lysine-acetylated histone binding;	K11723	;ko05225 Hepatocellular carcinoma;
ENSMUSG00000002997	1519.77	-0.545657	0.0599056	-9.10861	8.34438e-20	4.22832e-18	12	32008475	32111295	-	Prkar2b	protein kinase%2C cAMP dependent regulatory%2C type II beta [Source:MGI Symbol%3BAcc:MGI:97760]	GO:0006631:fatty acid metabolic process;GO:0007612:learning;GO:0050804:regulation of synaptic transmission;GO:2000480:negative regulation of cAMP-dependent protein kinase activity;GO:0043949:regulation of cAMP-mediated signaling;GO:0010738:regulation of protein kinase A signaling;GO:0045859:regulation of protein kinase activity;GO:0097332:response to antipsychotic drug;GO:0097338:response to cloz…	GO:0005952:cAMP-dependent protein kinase complex;GO:0005813:centrosome;GO:0097546:ciliary base;GO:0005737:cytoplasm;GO:0030425:dendrite;GO:0043198:dendritic shaft;GO:0043197:dendritic spine;GO:0045121:membrane raft;GO:0043025:neuronal cell body;GO:0048471:perinuclear region of cytoplasm;GO:0005886:plasma membrane;GO:0098794:postsynapse;	GO:0030552:cAMP binding;GO:0004862:cAMP-dependent protein kinase inhibitor activity;GO:0008603:cAMP-dependent protein kinase regulator activity;GO:0019904:protein domain specific binding;GO:0034236:protein kinase A catalytic subunit binding;GO:0019901:protein kinase binding;GO:0031625:ubiquitin protein ligase binding;	K04739	;ko04910 Insulin signaling pathway;
ENSMUSG00000024392	3547.86	0.410381	0.0450768	9.10405	8.70271e-20	4.39848e-18	17	35354154	35366298	+	Bag6	BCL2-associated athanogene 6 [Source:MGI Symbol%3BAcc:MGI:1919439]	GO:0002474:antigen processing and presentation of peptide antigen via MHC class I;GO:0006915:apoptotic process;GO:0007420:brain development;GO:0030154:cell differentiation;GO:0006325:chromatin organization;GO:0071712:ER-associated misfolded protein catabolic process;GO:0002429:immune response-activating cell surface receptor signaling pathway;GO:0018393:internal peptidyl-lysine acetylation;GO:004…	GO:0071818:BAT3 complex;GO:0005737:cytoplasm;GO:0005829:cytosol;GO:0070062:extracellular exosome;GO:0043231:intracellular membrane-bounded organelle;GO:0016020:membrane;GO:0005654:nucleoplasm;GO:0005634:nucleus;GO:0005576:extracellular region;	GO:0030544:Hsp70 protein binding;GO:0042802:identical protein binding;GO:0051787:misfolded protein binding;GO:0031593:polyubiquitin binding;GO:0070628:proteasome binding;GO:0043022:ribosome binding;GO:0005102:receptor binding;GO:0031625:ubiquitin protein ligase binding;GO:1990381:ubiquitin-specific protease binding;	-	-
ENSMUSG00000119974	116.013	1.32537	0.145634	9.1007	8.97503e-20	4.52439e-18	3	17836155	17839764	-	-	novel transcript	-	-	-	-	-
ENSMUSG00000022906	133.319	1.553	0.170715	9.09705	9.28198e-20	4.66707e-18	16	35758840	35792975	+	Parp9	poly (ADP-ribose) polymerase family%2C member 9 [Source:MGI Symbol%3BAcc:MGI:1933117]	GO:0051607:defense response to virus;GO:0006302:double-strand break repair;GO:0045087:innate immune response;GO:0043086:negative regulation of catalytic activity;GO:0010629:negative regulation of gene expression;GO:0000122:negative regulation of transcription from RNA polymerase II promoter;GO:0035563:positive regulation of chromatin binding;GO:0002230:positive regulation of defense response to v…	GO:0005737:cytoplasm;GO:0005829:cytosol;GO:0005739:mitochondrion;GO:0005654:nucleoplasm;GO:0005634:nucleus;GO:0032991:macromolecular complex;	GO:0072570:ADP-D-ribose binding;GO:0019899:enzyme binding;GO:0004857:enzyme inhibitor activity;GO:0042393:histone binding;GO:0003950:NAD+ ADP-ribosyltransferase activity;GO:1990404:protein ADP-ribosylase activity;GO:0097677:STAT family protein binding;GO:0003714:transcription corepressor activity;GO:0044389:ubiquitin-like protein ligase binding;	K15260	-
ENSMUSG00000010086	5267.09	-0.633765	0.06969	-9.09406	9.54088e-20	4.78491e-18	11	61339268	61344957	-	Rnf112	ring finger protein 112 [Source:MGI Symbol%3BAcc:MGI:106611]	GO:0036474:cell death in response to hydrogen peroxide;GO:0036473:cell death in response to oxidative stress;GO:1990403:embryonic brain development;GO:0007029:endoplasmic reticulum organization;GO:0070315:G1 to G0 transition involved in cell differentiation;GO:0030182:neuron differentiation;GO:0045687:positive regulation of glial cell differentiation;GO:0045666:positive regulation of neuron diffe…	GO:0044297:cell body;GO:0005737:cytoplasm;GO:0005768:endosome;GO:0019898:extrinsic component of membrane;GO:0016021:integral component of membrane;GO:0043005:neuron projection;GO:0016604:nuclear body;GO:0005654:nucleoplasm;GO:0005634:nucleus;GO:0043204:perikaryon;GO:0014069:postsynaptic density;GO:0008021:synaptic vesicle;	GO:0005525:GTP binding;GO:0003924:GTPase activity;GO:0046872:metal ion binding;GO:0043621:protein self-association;GO:0061630:ubiquitin protein ligase activity;	-	-
ENSMUSG00000020402	7248.56	-0.383284	0.0422325	-9.07557	1.13081e-19	5.65665e-18	11	52251687	52280224	+	Vdac1	voltage-dependent anion channel 1 [Source:MGI Symbol%3BAcc:MGI:106919]	GO:0006820:anion transport;GO:0006915:apoptotic process;GO:0001662:behavioral fear response;GO:0007268:synaptic transmission;GO:0030855:epithelial cell differentiation;GO:0007612:learning;GO:0006851:mitochondrial calcium ion transport;GO:0043066:negative regulation of apoptotic process;GO:2000378:negative regulation of reactive oxygen species metabolic process;GO:0007270:neuron-neuron synaptic tr…	GO:0005741:mitochondrial outer membrane;GO:0046930:pore complex;GO:0016020:membrane;GO:0045121:membrane raft;GO:0005743:mitochondrial inner membrane;GO:0031966:mitochondrial membrane;GO:0042645:mitochondrial nucleoid;GO:0005757:mitochondrial permeability transition pore complex;GO:0005739:mitochondrion;GO:0043209:myelin sheath;GO:0005886:plasma membrane;GO:0032991:macromolecular complex;GO:000802…	GO:0000166:nucleotide binding;GO:0015288:porin activity;GO:0008308:voltage-gated anion channel activity;GO:0005253:anion channel activity;GO:0097001:ceramide binding;GO:0015485:cholesterol binding;GO:0042802:identical protein binding;GO:0031210:phosphatidylcholine binding;GO:0019901:protein kinase binding;GO:0044877:macromolecular complex binding;GO:0044325:ion channel binding;GO:0005262:calcium …	K05862	;ko04020 Calcium signaling pathway;ko04022 cGMP-PKG signaling pathway;ko04217 Necroptosis;ko04218 Cellular senescence;ko04613 Neutrophil extracellular trap formation;ko04621 NOD-like receptor signaling pathway;ko04979 Cholesterol metabolism;ko05010 Alzheimer disease;ko05012 Parkinson disease;ko05014 Amyotrophic lateral sclerosis;ko05016 Huntington disease;ko05017 Spinocerebellar ataxia;ko05020 Pr…
ENSMUSG00000025408	532.851	0.970975	0.107081	9.06769	1.21563e-19	6.06542e-18	10	127126643	127132157	+	Ddit3	DNA-damage inducible transcript 3 [Source:MGI Symbol%3BAcc:MGI:109247]	GO:0009948:anterior/posterior axis specification;GO:0006915:apoptotic process;GO:0001955:blood vessel maturation;GO:0007049:cell cycle;	GO:1990622:CHOP-ATF3 complex;GO:1990617:CHOP-ATF4 complex;GO:0036488:CHOP-C/EBP complex;GO:0005737:cytoplasm;	GO:0008140:cAMP response element binding protein binding;GO:0003677:DNA binding;GO:0001228:RNA polymerase II transcription regulatory region sequence-specific DNA binding transcription factor activity involved in positive regulation of transcription;GO:0003700:sequence-specific DNA binding transcription factor activity;	K04452	;ko04010 MAPK signaling pathway;ko04141 Protein processing in endoplasmic reticulum;ko04210 Apoptosis;ko04932 Non-alcoholic fatty liver disease;ko05010 Alzheimer disease;ko05012 Parkinson disease;ko05014 Amyotrophic lateral sclerosis;ko05020 Prion disease;ko05022 Pathways of neurodegeneration - multiple diseases;ko05202 Transcriptional misregulation in cancer;
ENSMUSG00000108414	331.519	0.899127	0.0991607	9.06738	1.21915e-19	6.06746e-18	19	8700801	8703811	+	Snhg1	small nucleolar RNA host gene 1 [Source:MGI Symbol%3BAcc:MGI:3763743]	-	-	-	-	-
ENSMUSG00000051359	8545.31	-0.511427	0.0564342	-9.06235	1.27672e-19	6.32678e-18	15	37366419	37792814	-	Ncald	neurocalcin delta [Source:MGI Symbol%3BAcc:MGI:1196326]	GO:0019722:calcium-mediated signaling;GO:0003073:regulation of systemic arterial blood pressure;GO:0016192:vesicle-mediated transport;	GO:0030130:clathrin coat of trans-Golgi network vesicle;GO:0005829:cytosol;	GO:0003779:actin binding;GO:0043014:alpha-tubulin binding;GO:0005509:calcium ion binding;GO:0030276:clathrin binding;GO:0015631:tubulin binding;	K19695;K09228	;ko04740 Olfactory transduction;;ko05168 Herpes simplex virus 1 infection;
ENSMUSG00000032238	1563.93	0.715341	0.0789363	9.06226	1.27774e-19	6.32678e-18	9	68561068	69295528	+	Rora	RAR-related orphan receptor alpha [Source:MGI Symbol%3BAcc:MGI:104661]	GO:0001525:angiogenesis;GO:0071456:cellular response to hypoxia;GO:0071347:cellular response to interleukin-1;GO:0036315:cellular response to sterol;GO:0071356:cellular response to tumor necrosis factor;GO:0021930:cerebellar granule cell precursor proliferation;GO:0021702:cerebellar Purkinje cell differentiation;GO:0046068:cGMP metabolic process;GO:0042632:cholesterol homeostasis;GO:0032922:circa…	GO:0005654:nucleoplasm;GO:0005634:nucleus;	GO:0008013:beta-catenin binding;GO:0003677:DNA binding;GO:0003700:sequence-specific DNA binding transcription factor activity;GO:0000981:sequence-specific DNA binding RNA polymerase II transcription factor activity;GO:0098531:direct ligand regulated sequence-specific DNA binding transcription factor activity;GO:0004879:ligand-activated sequence-specific DNA binding RNA polymerase II transcription…	K08532	;ko04659 Th17 cell differentiation;ko04710 Circadian rhythm;ko05017 Spinocerebellar ataxia;ko05321 Inflammatory bowel disease;
ENSMUSG00000018736	1920.25	0.512685	0.0565839	9.06061	1.29729e-19	6.4073e-18	11	68712260	68762684	-	Ndel1	nudE neurodevelopment protein 1 like 1 [Source:MGI Symbol%3BAcc:MGI:1932915]	GO:0090630:activation of GTPase activity;GO:0016477:cell migration;GO:0021955:central nervous system neuron axonogenesis;GO:0051642:centrosome localization;GO:0021799:cerebral cortex radially oriented cell migration;GO:0007059:chromosome segregation;GO:0051303:establishment of chromosome localization;GO:0000132:establishment of mitotic spindle orientation;GO:0001833:inner cell mass cell prolifera…	GO:0030424:axon;GO:1904115:axon cytoplasm;GO:0043203:axon hillock;GO:0044297:cell body;GO:0031252:cell leading edge;GO:0005813:centrosome;GO:0005737:cytoplasm;GO:0005829:cytosol;GO:0005871:kinesin complex;GO:0000776:kinetochore;GO:0005874:microtubule;GO:0005875:microtubule associated complex;GO:0005815:microtubule organizing center;GO:0060053:neurofilament cytoskeleton;GO:0005635:nuclear envelope…	GO:0043014:alpha-tubulin binding;GO:0048487:beta-tubulin binding;GO:0042802:identical protein binding;GO:0008017:microtubule binding;GO:0070012:oligopeptidase activity;GO:0044877:macromolecular complex binding;	K16739	-
ENSMUSG00000040557	207.945	0.994351	0.109878	9.04961	1.43483e-19	7.06873e-18	5	134961222	134971491	+	Mettl27	methyltransferase like 27 [Source:MGI Symbol%3BAcc:MGI:1933146]	-	-	GO:0008168:methyltransferase activity;	-	-
ENSMUSG00000024220	1222.8	-0.551761	0.0610059	-9.04439	1.505e-19	7.39575e-18	17	28396103	28424860	+	Zfp523	zinc finger protein 523 [Source:MGI Symbol%3BAcc:MGI:2687278]	GO:0007417:central nervous system development;GO:0045944:positive regulation of transcription from RNA polymerase II promoter;GO:0006357:regulation of transcription from RNA polymerase II promoter;	GO:0005634:nucleus;	GO:0001228:RNA polymerase II transcription regulatory region sequence-specific DNA binding transcription factor activity involved in positive regulation of transcription;GO:0000981:sequence-specific DNA binding RNA polymerase II transcription factor activity;GO:0046872:metal ion binding;GO:0000978:RNA polymerase II core promoter proximal region sequence-specific DNA binding;GO:0043565:sequence-sp…	-	-
ENSMUSG00000003500	997.938	0.577072	0.06384	9.03936	1.57588e-19	7.72458e-18	6	29200433	29216363	-	Impdh1	inosine monophosphate dehydrogenase 1 [Source:MGI Symbol%3BAcc:MGI:96567]	GO:0071353:cellular response to interleukin-4;GO:0007623:circadian rhythm;GO:0006177:GMP biosynthetic process;GO:0006183:GTP biosynthetic process;GO:0046651:lymphocyte proliferation;GO:0006164:purine nucleotide biosynthetic process;GO:0048066:developmental pigmentation;GO:0001654:eye development;	GO:0005737:cytoplasm;GO:0005829:cytosol;GO:0005634:nucleus;	GO:0003938:IMP dehydrogenase activity;GO:0046872:metal ion binding;GO:0000166:nucleotide binding;GO:0003677:DNA binding;GO:0042802:identical protein binding;GO:0003676:nucleic acid binding;	K00088	;ko00230 Purine metabolism;ko00983 Drug metabolism - other enzymes;ko01100 Metabolic pathways;ko01110 Biosynthesis of secondary metabolites;
ENSMUSG00000022914	2059.11	-0.439757	0.0486707	-9.03536	1.63468e-19	7.99272e-18	16	95793292	95883726	-	Brwd1	bromodomain and WD repeat domain containing 1 [Source:MGI Symbol%3BAcc:MGI:1890651]	GO:0007010:cytoskeleton organization;GO:0008360:regulation of cell shape;GO:0006357:regulation of transcription from RNA polymerase II promoter;	GO:0005829:cytosol;GO:0005730:nucleolus;GO:0005654:nucleoplasm;GO:0005634:nucleus;	-	K11798	-
ENSMUSG00000026615	2088.45	0.435867	0.04828	9.02789	1.75015e-19	8.5359e-18	1	185095241	185160557	+	Eprs	glutamyl-prolyl-tRNA synthetase [Source:MGI Symbol%3BAcc:MGI:97838]	GO:0032869:cellular response to insulin stimulus;GO:0071346:cellular response to interferon-gamma;GO:0006424:glutamyl-tRNA aminoacylation;GO:0017148:negative regulation of translation;GO:0006433:prolyl-tRNA aminoacylation;	GO:0017101:aminoacyl-tRNA synthetase multienzyme complex;GO:0005737:cytoplasm;GO:0005829:cytosol;GO:0097452:GAIT complex;GO:0005886:plasma membrane;	GO:0005524:ATP binding;GO:0004818:glutamate-tRNA ligase activity;GO:0051020:GTPase binding;GO:0042802:identical protein binding;GO:0004827:proline-tRNA ligase activity;GO:0042803:protein homodimerization activity;GO:0035613:RNA stem-loop binding;GO:0008270:zinc ion binding;	K14163	;ko00860 Porphyrin and chlorophyll metabolism;ko00970 Aminoacyl-tRNA biosynthesis;ko01100 Metabolic pathways;ko01110 Biosynthesis of secondary metabolites;ko01120 Microbial metabolism in diverse environments;ko01240 Biosynthesis of cofactors;
ENSMUSG00000020522	728.275	0.77956	0.0864028	9.0224	1.84012e-19	8.95236e-18	11	57409490	57424641	+	Mfap3	microfibrillar-associated protein 3 [Source:MGI Symbol%3BAcc:MGI:1924068]	-	GO:0005737:cytoplasm;GO:0016021:integral component of membrane;GO:0005634:nucleus;GO:0005886:plasma membrane;	-	-	-
ENSMUSG00000052776	39.2199	3.043	0.337377	9.01958	1.88816e-19	9.1632e-18	5	121034319	121045584	-	Oas1a	2'-5' oligoadenylate synthetase 1A [Source:MGI Symbol%3BAcc:MGI:2180860]	GO:0051607:defense response to virus;GO:0045087:innate immune response;GO:0045071:negative regulation of viral genome replication;GO:0048525:negative regulation of viral process;GO:0006164:purine nucleotide biosynthetic process;GO:0060700:regulation of ribonuclease activity;GO:0009615:response to virus;	GO:0005737:cytoplasm;GO:0005829:cytosol;GO:0005783:endoplasmic reticulum;GO:0016020:membrane;GO:0005739:mitochondrion;GO:0005654:nucleoplasm;GO:0005634:nucleus;GO:0005840:ribosome;	GO:0001730:2'-5'-oligoadenylate synthetase activity;GO:0005524:ATP binding;GO:0003725:double-stranded RNA binding;GO:0046872:metal ion binding;	K14216	;ko04621 NOD-like receptor signaling pathway;ko05160 Hepatitis C;ko05162 Measles;ko05164 Influenza A;ko05168 Herpes simplex virus 1 infection;ko05169 Epstein-Barr virus infection;ko05171 Coronavirus disease - COVID-19;
ENSMUSG00000026028	4400.59	0.431147	0.0478165	9.0167	1.93843e-19	9.38382e-18	1	58939608	59012589	-	Trak2	trafficking protein%2C kinesin binding 2 [Source:MGI Symbol%3BAcc:MGI:1918077]	GO:0048813:dendrite morphogenesis;GO:0008333:endosome to lysosome transport;GO:0048311:mitochondrion distribution;GO:0050771:negative regulation of axonogenesis;GO:0022008:neurogenesis;GO:0006836:neurotransmitter transport;GO:0006493:protein O-linked glycosylation;GO:0006605:protein targeting;GO:0006357:regulation of transcription from RNA polymerase II promoter;GO:0047496:vesicle transport along…	GO:1904115:axon cytoplasm;GO:0044295:axonal growth cone;GO:0005737:cytoplasm;GO:0031410:cytoplasmic vesicle;GO:0030425:dendrite;GO:0032839:dendrite cytoplasm;GO:0005769:early endosome;GO:0005739:mitochondrion;GO:0043005:neuron projection;GO:0043025:neuronal cell body;GO:0005634:nucleus;GO:0005886:plasma membrane;	GO:0019899:enzyme binding;GO:0050811:GABA receptor binding;GO:0019894:kinesin binding;GO:0017022:myosin binding;GO:0005102:receptor binding;GO:0030911:TPR domain binding;	K15374	;ko01100 Metabolic pathways;ko04727 GABAergic synapse;
ENSMUSG00000004446	252.607	1.05868	0.117615	9.00118	2.23303e-19	1.07832e-17	6	120868891	120893814	-	Bid	BH3 interacting domain death agonist [Source:MGI Symbol%3BAcc:MGI:108093]	GO:0006919:activation of cysteine-type endopeptidase activity involved in apoptotic process;GO:0008637:apoptotic mitochondrial changes;GO:0007420:brain development;GO:0090150:establishment of protein localization to membrane;GO:0097191:extrinsic apoptotic signaling pathway;GO:0034349:glial cell apoptotic process;GO:0097284:hepatocyte apoptotic process;GO:0042775:mitochondrial ATP synthesis couple…	GO:0005829:cytosol;GO:0032592:integral component of mitochondrial membrane;GO:0016020:membrane;GO:0005741:mitochondrial outer membrane;GO:0005739:mitochondrion;	GO:0031625:ubiquitin protein ligase binding;	K04726	;ko01524 Platinum drug resistance;ko04071 Sphingolipid signaling pathway;ko04115 p53 signaling pathway;ko04210 Apoptosis;ko04215 Apoptosis - multiple species;ko04217 Necroptosis;ko04650 Natural killer cell mediated cytotoxicity;ko04932 Non-alcoholic fatty liver disease;ko05010 Alzheimer disease;ko05014 Amyotrophic lateral sclerosis;ko05022 Pathways of neurodegeneration - multiple diseases;ko05152…
ENSMUSG00000041841	1128.84	0.479946	0.0533606	8.99439	2.37547e-19	1.14427e-17	15	5146127	5148622	+	Rpl37	ribosomal protein L37 [Source:MGI Symbol%3BAcc:MGI:1914531]	GO:0002181:cytoplasmic translation;GO:1901798:positive regulation of signal transduction by p53 class mediator;GO:0006412:translation;	GO:0005829:cytosol;GO:0022625:cytosolic large ribosomal subunit;GO:0022626:cytosolic ribosome;GO:0045202:synapse;	GO:0097371:MDM2/MDM4 family protein binding;GO:0046872:metal ion binding;GO:0003723:RNA binding;GO:0019843:rRNA binding;GO:0003735:structural constituent of ribosome;	K02922	;ko03010 Ribosome;ko05171 Coronavirus disease - COVID-19;
ENSMUSG00000038150	1073.22	0.526892	0.0586701	8.98058	2.69341e-19	1.29423e-17	11	98472082	98478194	-	Ormdl3	ORM1-like 3 (S. cerevisiae) [Source:MGI Symbol%3BAcc:MGI:1913862]	GO:0090156:cellular sphingolipid homeostasis;GO:0006672:ceramide metabolic process;GO:0042552:myelination;GO:0002903:negative regulation of B cell apoptotic process;GO:1900060:negative regulation of ceramide biosynthetic process;GO:1904221:negative regulation of serine C-palmitoyltransferase activity;GO:0010508:positive regulation of autophagy;GO:1900182:positive regulation of protein localizatio…	GO:0005783:endoplasmic reticulum;GO:0016021:integral component of membrane;GO:0035339:SPOTS complex;	-	-	-
ENSMUSG00000047675	1712.76	0.421935	0.0469866	8.97991	2.70979e-19	1.2989e-17	4	117011024	117013440	-	Rps8	ribosomal protein S8 [Source:MGI Symbol%3BAcc:MGI:98166]	GO:0002181:cytoplasmic translation;GO:0000462:maturation of SSU-rRNA from tricistronic rRNA transcript (SSU-rRNA, 5.8S rRNA, LSU-rRNA);GO:0006412:translation;	GO:0005829:cytosol;GO:0022626:cytosolic ribosome;GO:0022627:cytosolic small ribosomal subunit;GO:0005783:endoplasmic reticulum;GO:0070062:extracellular exosome;GO:0005925:focal adhesion;GO:0016020:membrane;GO:0005654:nucleoplasm;GO:0005634:nucleus;	GO:0003723:RNA binding;GO:0003735:structural constituent of ribosome;	K02995	;ko03010 Ribosome;ko05171 Coronavirus disease - COVID-19;
ENSMUSG00000031327	1090.17	0.469973	0.0523467	8.97808	2.75545e-19	1.31755e-17	X	102400082	102439698	+	Chic1	cysteine-rich hydrophobic domain 1 [Source:MGI Symbol%3BAcc:MGI:1344694]	-	GO:0031410:cytoplasmic vesicle;GO:0005886:plasma membrane;	-	-	-
ENSMUSG00000027796	372.113	0.76443	0.0852754	8.96426	3.1238e-19	1.49003e-17	3	54663003	54708678	+	Smad9	SMAD family member 9 [Source:MGI Symbol%3BAcc:MGI:1859993]	GO:0009653:anatomical structure morphogenesis;GO:0030509:BMP signaling pathway;GO:0060348:bone development;GO:0051216:cartilage development;GO:0030154:cell differentiation;GO:0071407:cellular response to organic cyclic compound;GO:0030902:hindbrain development;GO:0030901:midbrain development;GO:0001880:Mullerian duct regression;GO:0045597:positive regulation of cell differentiation;GO:0045893:pos…	GO:0005737:cytoplasm;GO:0005829:cytosol;GO:0071144:SMAD2-SMAD3 protein complex;GO:0005654:nucleoplasm;GO:0005634:nucleus;	GO:0000981:sequence-specific DNA binding RNA polymerase II transcription factor activity;GO:0070411:I-SMAD binding;GO:0046872:metal ion binding;GO:0000978:RNA polymerase II core promoter proximal region sequence-specific DNA binding;	K16791	;ko04350 TGF-beta signaling pathway;ko04550 Signaling pathways regulating pluripotency of stem cells;
ENSMUSG00000015143	1679.14	-0.567685	0.0633887	-8.95562	3.37836e-19	1.60752e-17	12	80214321	80307145	-	Actn1	actinin%2C alpha 1 [Source:MGI Symbol%3BAcc:MGI:2137706]	GO:0051234:establishment of localization;GO:0043462:regulation of ATPase activity;GO:0046928:regulation of neurotransmitter secretion;GO:0045214:sarcomere organization;GO:0048741:skeletal muscle fiber development;GO:0051017:actin filament bundle assembly;GO:0070830:bicellular tight junction assembly;GO:0051271:negative regulation of cellular component movement;GO:1900025:negative regulation of su…	GO:0005923:bicellular tight junction;GO:0031252:cell leading edge;GO:0097433:dense body;GO:0005925:focal adhesion;GO:0090637:inner dense plaque of desmosome;GO:0030027:lamellipodium;GO:0016328:lateral plasma membrane;GO:0090636:outer dense plaque of desmosome;GO:0001726:ruffle;GO:0042383:sarcolemma;GO:0030486:smooth muscle dense body;GO:0001725:stress fiber;GO:1990357:terminal web;GO:0012506:vesi…	GO:0051015:actin filament binding;GO:0051393:alpha-actinin binding;GO:0005509:calcium ion binding;GO:0042803:protein homodimerization activity;GO:0043495:protein anchor;GO:0005523:tropomyosin binding;GO:0017166:vinculin binding;GO:0031490:chromatin DNA binding;GO:0016922:ligand-dependent nuclear receptor binding;GO:0030374:ligand-dependent nuclear receptor transcription coactivator activity;GO:00…	K05699	;ko04510 Focal adhesion;ko04520 Adherens junction;ko04530 Tight junction;ko04670 Leukocyte transendothelial migration;ko04810 Regulation of actin cytoskeleton;ko05131 Shigellosis;ko05146 Amoebiasis;ko05203 Viral carcinogenesis;ko05322 Systemic lupus erythematosus;
ENSMUSG00000051652	307.717	0.962974	0.107586	8.95077	3.53027e-19	1.67572e-17	10	77733409	77738370	-	Lrrc3	leucine rich repeat containing 3 [Source:MGI Symbol%3BAcc:MGI:2447899]	-	GO:0016021:integral component of membrane;GO:0005886:plasma membrane;	-	-	-
ENSMUSG00000037685	4368.97	-0.4732	0.0529755	-8.93244	4.16731e-19	1.9733e-17	5	67775483	68004777	-	Atp8a1	ATPase%2C aminophospholipid transporter (APLT)%2C class I%2C type 8A%2C member 1 [Source:MGI Symbol%3BAcc:MGI:1330848]	GO:0007612:learning;GO:0045332:phospholipid translocation;GO:0030335:positive regulation of cell migration;GO:0061092:positive regulation of phospholipid translocation;	GO:0042584:chromaffin granule membrane;GO:0031410:cytoplasmic vesicle;GO:0005783:endoplasmic reticulum;GO:0005794:Golgi apparatus;GO:0030285:integral component of synaptic vesicle membrane;GO:0043231:intracellular membrane-bounded organelle;GO:0031090:organelle membrane;GO:1990531:Lem3p-Dnf1p complex;GO:0005886:plasma membrane;GO:0005802:trans-Golgi network;GO:0016021:integral component of membra…	GO:0005524:ATP binding;GO:0000287:magnesium ion binding;	K14802	-
ENSMUSG00000026797	13874.2	-0.408611	0.0457694	-8.92761	4.35298e-19	2.05623e-17	2	32677614	32737257	-	Stxbp1	syntaxin binding protein 1 [Source:MGI Symbol%3BAcc:MGI:107363]	GO:0007412:axon target recognition;GO:0071346:cellular response to interferon-gamma;GO:0003006:developmental process involved in reproduction;GO:0006887:exocytosis;GO:0006886:intracellular protein transport;GO:0060292:long term synaptic depression;GO:0043524:negative regulation of neuron apoptotic process;GO:0031333:negative regulation of protein complex assembly;GO:0032229:negative regulation of…	GO:0030424:axon;GO:0005737:cytoplasm;GO:0005856:cytoskeleton;GO:0005829:cytosol;GO:0005739:mitochondrion;GO:0043209:myelin sheath;GO:0005654:nucleoplasm;GO:0005634:nucleus;GO:0048471:perinuclear region of cytoplasm;GO:0045335:phagocytic vesicle;GO:0005886:plasma membrane;GO:0031091:platelet alpha granule;GO:0098794:postsynapse;GO:0098793:presynapse;GO:0048787:presynaptic active zone membrane;GO:0…	GO:0042802:identical protein binding;GO:0043274:phospholipase binding;GO:0019904:protein domain specific binding;GO:0019901:protein kinase binding;GO:0047485:protein N-terminus binding;GO:0000149:SNARE binding;GO:0019905:syntaxin binding;GO:0017075:syntaxin-1 binding;	K15292	;ko04721 Synaptic vesicle cycle;
ENSMUSG00000002844	1054.84	-0.511152	0.0572727	-8.92489	4.46142e-19	2.10236e-17	16	38264392	38273065	-	Adprh	ADP-ribosylarginine hydrolase [Source:MGI Symbol%3BAcc:MGI:1098234]	GO:0006464:cellular protein modification process;GO:0051725:protein de-ADP-ribosylation;	GO:0005829:cytosol;GO:0005615:extracellular space;	GO:0003875:ADP-ribosylarginine hydrolase activity;GO:0000287:magnesium ion binding;GO:0030955:potassium ion binding;	K01245	-
ENSMUSG00000031229	3364.26	-0.413993	0.0463903	-8.92413	4.49202e-19	2.11168e-17	X	104841221	104973009	-	Atrx	ATRX%2C chromatin remodeler [Source:MGI Symbol%3BAcc:MGI:103067]	GO:0072711:cellular response to hydroxyurea;GO:0006338:chromatin remodeling;GO:0070192:chromosome organization involved in meiosis;GO:0030330:DNA damage response, signal transduction by p53 class mediator;GO:0006281:DNA repair;GO:0006336:DNA replication-independent nucleosome assembly;GO:0030900:forebrain development;GO:0000212:meiotic spindle organization;GO:0035264:multicellular organism growth…	GO:0000781:chromosome, telomeric region;GO:0000779:condensed chromosome, centromeric region;GO:0005737:cytoplasm;GO:0000792:heterochromatin;GO:0016604:nuclear body;GO:0000228:nuclear chromosome;GO:0005654:nucleoplasm;GO:0005634:nucleus;GO:0005721:pericentric heterochromatin;GO:0016605:PML body;	GO:0005524:ATP binding;GO:0003682:chromatin binding;GO:0070087:chromo shadow domain binding;GO:0003677:DNA binding;GO:0003678:DNA helicase activity;GO:0015616:DNA translocase activity;GO:0042393:histone binding;GO:0046872:metal ion binding;GO:0035064:methylated histone binding;GO:0070615:nucleosome-dependent ATPase activity;	K10779	-
ENSMUSG00000004187	6199.65	-0.393361	0.0441442	-8.91082	5.06577e-19	2.37567e-17	15	76544058	76552396	+	Kifc2	kinesin family member C2 [Source:MGI Symbol%3BAcc:MGI:109187]	GO:0007018:microtubule-based movement;GO:0090307:mitotic spindle assembly;	GO:0005737:cytoplasm;GO:0005871:kinesin complex;GO:0005874:microtubule;GO:0005815:microtubule organizing center;GO:0072686:mitotic spindle;GO:0005634:nucleus;	GO:0005524:ATP binding;GO:0008017:microtubule binding;GO:0003777:microtubule motor activity;	K10406	-
ENSMUSG00000036225	1169.88	-0.705796	0.0792604	-8.90477	5.34946e-19	2.5027e-17	18	15101742	15284503	-	Kctd1	potassium channel tetramerisation domain containing 1 [Source:MGI Symbol%3BAcc:MGI:1918269]	GO:0045892:negative regulation of transcription, DNA-templated;GO:0051260:protein homooligomerization;	GO:0034451:centriolar satellite;GO:0005829:cytosol;GO:0045171:intercellular bridge;GO:0005730:nucleolus;GO:0005654:nucleoplasm;GO:0005634:nucleus;	GO:0042802:identical protein binding;GO:0003714:transcription corepressor activity;	-	-
ENSMUSG00000018326	8914.04	-0.376001	0.0422317	-8.90328	5.42179e-19	2.53047e-17	2	163836880	163860508	+	Ywhab	tyrosine 3-monooxygenase/tryptophan 5-monooxygenase activation protein%2C beta polypeptide [Source:MGI Symbol%3BAcc:MGI:1891917]	GO:0051220:cytoplasmic sequestering of protein;GO:0045744:negative regulation of G-protein coupled receptor protein signaling pathway;GO:0035308:negative regulation of protein dephosphorylation;GO:0045892:negative regulation of transcription, DNA-templated;GO:0043085:positive regulation of catalytic activity;GO:0006605:protein targeting;	GO:0005737:cytoplasm;GO:0005829:cytosol;GO:0042470:melanosome;GO:0005634:nucleus;GO:0048471:perinuclear region of cytoplasm;GO:0032991:macromolecular complex;GO:0017053:transcriptional repressor complex;	GO:0019899:enzyme binding;GO:0042826:histone deacetylase binding;GO:0042802:identical protein binding;GO:0051219:phosphoprotein binding;GO:0050815:phosphoserine binding;GO:0008022:protein C-terminus binding;GO:0019904:protein domain specific binding;GO:0004860:protein kinase inhibitor activity;GO:0044877:macromolecular complex binding;	K16197	;ko04013 MAPK signaling pathway - fly;ko04110 Cell cycle;ko04114 Oocyte meiosis;ko04151 PI3K-Akt signaling pathway;ko04212 Longevity regulating pathway - worm;ko04390 Hippo signaling pathway;ko04391 Hippo signaling pathway - fly;ko05160 Hepatitis C;ko05161 Hepatitis B;ko05203 Viral carcinogenesis;
ENSMUSG00000041670	3632.52	-0.54836	0.0615973	-8.90233	5.46883e-19	2.54633e-17	1	22356475	22845203	-	Rims1	regulating synaptic membrane exocytosis 1 [Source:MGI Symbol%3BAcc:MGI:2152971]	GO:0048791:calcium ion-dependent exocytosis of neurotransmitter;GO:0017156:calcium ion-dependent exocytosis;GO:0019933:cAMP-mediated signaling;GO:0030154:cell differentiation;GO:0030073:insulin secretion;GO:0006886:intracellular protein transport;GO:0007269:neurotransmitter secretion;GO:1903861:positive regulation of dendrite extension;GO:2000463:positive regulation of excitatory postsynaptic mem…	GO:0048788:presynaptic cytoskeletal matrix assembled at active zones;GO:0060077:inhibitory synapse;GO:0043005:neuron projection;GO:0042734:presynaptic membrane;GO:0032991:macromolecular complex;GO:0045202:synapse;GO:0042995:cell projection;GO:0005886:plasma membrane;GO:0014069:postsynaptic density;GO:0031982:vesicle;	GO:0046872:metal ion binding;GO:0019904:protein domain specific binding;GO:0044877:macromolecular complex binding;GO:0031267:small GTPase binding;GO:0044325:ion channel binding;GO:0019901:protein kinase binding;GO:0017124:SH3 domain binding;	K15291	;ko04721 Synaptic vesicle cycle;ko04723 Retrograde endocannabinoid signaling;
ENSMUSG00000039087	912.104	-0.645102	0.0724891	-8.8993	5.61996e-19	2.61047e-17	13	37962376	38135981	+	Rreb1	ras responsive element binding protein 1 [Source:MGI Symbol%3BAcc:MGI:2443664]	GO:0000122:negative regulation of transcription from RNA polymerase II promoter;GO:0045892:negative regulation of transcription, DNA-templated;GO:0090336:positive regulation of brown fat cell differentiation;GO:0010634:positive regulation of epithelial cell migration;GO:2000394:positive regulation of lamellipodium morphogenesis;GO:0033601:positive regulation of mammary gland epithelial cell proli…	GO:0001650:fibrillar center;GO:0016607:nuclear speck;GO:0005634:nucleus;	GO:0001228:RNA polymerase II transcription regulatory region sequence-specific DNA binding transcription factor activity involved in positive regulation of transcription;GO:0003700:sequence-specific DNA binding transcription factor activity;GO:0046872:metal ion binding;GO:0000978:RNA polymerase II core promoter proximal region sequence-specific DNA binding;GO:0000977:RNA polymerase II regulatory …	-	-
ENSMUSG00000070729	471.811	0.78363	0.0880929	8.8955	5.81576e-19	2.695e-17	4	129792886	129793695	+	Gm12966	predicted gene 12966 [Source:MGI Symbol%3BAcc:MGI:3652043]	GO:0032869:cellular response to insulin stimulus;GO:0097421:liver regeneration;GO:0006397:mRNA processing;GO:0006376:mRNA splice site selection;GO:0000398:mRNA splicing, via spliceosome;GO:0033120:positive regulation of RNA splicing;GO:0051726:regulation of cell cycle;	GO:0005829:cytosol;GO:0016607:nuclear speck;GO:0005730:nucleolus;GO:0005654:nucleoplasm;	GO:0003729:mRNA binding;GO:0043422:protein kinase B binding;GO:0003723:RNA binding;	K12893	;ko03040 Spliceosome;ko05168 Herpes simplex virus 1 infection;
ENSMUSG00000026667	5042.93	-0.383165	0.0431231	-8.88537	6.37093e-19	2.94527e-17	1	170020989	170042966	-	Uhmk1	U2AF homology motif (UHM) kinase 1 [Source:MGI Symbol%3BAcc:MGI:1341908]	GO:0031175:neuron projection development;GO:0018105:peptidyl-serine phosphorylation;GO:0045948:positive regulation of translational initiation;GO:0046777:protein autophosphorylation;GO:0051726:regulation of cell cycle;GO:0046825:regulation of protein export from nucleus;	GO:0030424:axon;GO:0005737:cytoplasm;GO:0032839:dendrite cytoplasm;GO:0005794:Golgi apparatus;GO:0030496:midbody;GO:0071598:neuronal ribonucleoprotein granule;GO:0005654:nucleoplasm;GO:0005634:nucleus;	GO:0005524:ATP binding;GO:0019899:enzyme binding;GO:0004672:protein kinase activity;GO:0004674:protein serine/threonine kinase activity;GO:0043021:ribonucleoprotein complex binding;GO:0003723:RNA binding;	K08877	-
ENSMUSG00000073418	1040.16	1.96822	0.221643	8.88014	6.6779e-19	3.07988e-17	17	34947354	34962856	-	C4b	complement component 4B (Chido blood group) [Source:MGI Symbol%3BAcc:MGI:88228]	GO:0006956:complement activation;GO:0006958:complement activation, classical pathway;GO:0016064:immunoglobulin mediated immune response;GO:0006954:inflammatory response;GO:0045087:innate immune response;	GO:0030424:axon;GO:0030425:dendrite;GO:0005576:extracellular region;GO:0005615:extracellular space;GO:0043025:neuronal cell body;GO:0045202:synapse;	GO:0030246:carbohydrate binding;GO:0001848:complement binding;GO:0001849:complement component C1q binding;GO:0004866:endopeptidase inhibitor activity;	K03989	;ko04610 Complement and coagulation cascades;ko05133 Pertussis;ko05150 Staphylococcus aureus infection;ko05171 Coronavirus disease - COVID-19;ko05322 Systemic lupus erythematosus;
ENSMUSG00000003949	3190.61	-0.565124	0.0636823	-8.87412	7.0491e-19	3.24342e-17	11	90227362	90281721	-	Hlf	hepatic leukemia factor [Source:MGI Symbol%3BAcc:MGI:96108]	GO:0045944:positive regulation of transcription from RNA polymerase II promoter;GO:0006357:regulation of transcription from RNA polymerase II promoter;GO:0048511:rhythmic process;GO:0035914:skeletal muscle cell differentiation;	GO:0005654:nucleoplasm;GO:0005634:nucleus;	GO:0001228:RNA polymerase II transcription regulatory region sequence-specific DNA binding transcription factor activity involved in positive regulation of transcription;GO:0000981:sequence-specific DNA binding RNA polymerase II transcription factor activity;GO:0000978:RNA polymerase II core promoter proximal region sequence-specific DNA binding;GO:0043565:sequence-specific DNA binding;	K09057	;ko04711 Circadian rhythm - fly;
ENSMUSG00000043067	1744.17	-0.576005	0.0649158	-8.87312	7.11274e-19	3.265e-17	9	24323072	24414436	-	Dpy19l1	dpy-19-like 1 (C. elegans) [Source:MGI Symbol%3BAcc:MGI:1915685]	GO:0018406:protein C-linked glycosylation via 2'-alpha-mannosyl-L-tryptophan;	GO:0016021:integral component of membrane;GO:0005637:nuclear inner membrane;	GO:0000030:mannosyltransferase activity;	-	-
ENSMUSG00000078877	306.601	0.937808	0.105704	8.87199	7.18491e-19	3.29038e-17	2	176490405	176503016	+	Gm14295	predicted gene 14295 [Source:MGI Symbol%3BAcc:MGI:3709624]	GO:0000122:negative regulation of transcription from RNA polymerase II promoter;GO:0006357:regulation of transcription from RNA polymerase II promoter;GO:0045892:negative regulation of transcription, DNA-templated;GO:0070895:negative regulation of transposon integration;GO:0030154:cell differentiation;GO:0043433:negative regulation of sequence-specific DNA binding transcription factor activity;GO…	GO:0005634:nucleus;	GO:0000981:sequence-specific DNA binding RNA polymerase II transcription factor activity;GO:0001227:RNA polymerase II transcription regulatory region sequence-specific DNA binding transcription factor activity involved in negative regulation of transcription;GO:0046872:metal ion binding;GO:0000977:RNA polymerase II regulatory region sequence-specific DNA binding;GO:0001228:RNA polymerase II trans…	K09228	;ko05168 Herpes simplex virus 1 infection;
ENSMUSG00000026456	320.448	0.817741	0.0922206	8.86723	7.49875e-19	3.42607e-17	1	134333297	134339478	+	Cyb5r1	cytochrome b5 reductase 1 [Source:MGI Symbol%3BAcc:MGI:1919267]	GO:0016126:sterol biosynthetic process;	GO:0016021:integral component of membrane;GO:0005739:mitochondrion;	GO:0004128:cytochrome-b5 reductase activity, acting on NAD(P)H;GO:0071949:FAD binding;	K00326	;ko00520 Amino sugar and nucleotide sugar metabolism;
ENSMUSG00000035268	738.001	-0.659557	0.0744066	-8.86423	7.70379e-19	3.51153e-17	2	163500306	163568078	+	Pkig	protein kinase inhibitor%2C gamma [Source:MGI Symbol%3BAcc:MGI:1343086]	GO:2000480:negative regulation of cAMP-dependent protein kinase activity;GO:0042308:negative regulation of protein import into nucleus;GO:0006469:negative regulation of protein kinase activity;GO:0000122:negative regulation of transcription from RNA polymerase II promoter;GO:0007165:signal transduction;	GO:0005737:cytoplasm;GO:0005634:nucleus;	GO:0004862:cAMP-dependent protein kinase inhibitor activity;	-	-
ENSMUSG00000018846	1580	0.427467	0.0482927	8.85157	8.62952e-19	3.92432e-17	11	35660311	35682112	+	Pank3	pantothenate kinase 3 [Source:MGI Symbol%3BAcc:MGI:2387464]	GO:0015937:coenzyme A biosynthetic process;GO:0016310:phosphorylation;	GO:0005737:cytoplasm;GO:0005829:cytosol;GO:0005634:nucleus;	GO:0005524:ATP binding;GO:0004594:pantothenate kinase activity;GO:0042803:protein homodimerization activity;GO:0019842:vitamin binding;	K09680	;ko00770 Pantothenate and CoA biosynthesis;ko01100 Metabolic pathways;ko01240 Biosynthesis of cofactors;
ENSMUSG00000045589	5631.05	-0.554964	0.0627842	-8.83922	9.63851e-19	4.37297e-17	4	56957173	56990391	-	Frrs1l	ferric-chelate reductase 1 like [Source:MGI Symbol%3BAcc:MGI:2442704]	GO:1900449:regulation of glutamate receptor signaling pathway;	GO:0016021:integral component of membrane;GO:0005886:plasma membrane;GO:0045202:synapse;	-	-	-
ENSMUSG00000051391	15268.5	-0.376469	0.0426147	-8.83425	1.00769e-18	4.56125e-17	5	135937263	135963470	-	Ywhag	tyrosine 3-monooxygenase/tryptophan 5-monooxygenase activation protein%2C gamma polypeptide [Source:MGI Symbol%3BAcc:MGI:108109]	GO:0032869:cellular response to insulin stimulus;GO:0006469:negative regulation of protein kinase activity;GO:0006605:protein targeting;GO:0045664:regulation of neuron differentiation;GO:0009966:regulation of signal transduction;GO:0048167:regulation of synaptic plasticity;	GO:0005829:cytosol;GO:0070062:extracellular exosome;GO:0005925:focal adhesion;GO:0016020:membrane;GO:0098793:presynapse;	GO:0042802:identical protein binding;GO:0005159:insulin-like growth factor receptor binding;GO:0019904:protein domain specific binding;GO:0005080:protein kinase C binding;GO:0008426:protein kinase C inhibitor activity;GO:0030971:receptor tyrosine kinase binding;GO:0003723:RNA binding;	K16198	;ko04110 Cell cycle;ko04114 Oocyte meiosis;ko04151 PI3K-Akt signaling pathway;ko04390 Hippo signaling pathway;ko05160 Hepatitis C;ko05203 Viral carcinogenesis;
ENSMUSG00000079139	995.757	-0.562721	0.0637229	-8.83076	1.0397e-18	4.69526e-17	1	135159733	135160963	+	Gm4204	predicted gene 4204 [Source:MGI Symbol%3BAcc:MGI:3782381]	GO:0006334:nucleosome assembly;GO:2000179:positive regulation of neural precursor cell proliferation;GO:0050769:positive regulation of neurogenesis;	GO:0000785:chromatin;GO:0005737:cytoplasm;GO:0042470:melanosome;GO:0043005:neuron projection;GO:0005634:nucleus;	GO:0003682:chromatin binding;GO:0042393:histone binding;GO:0019900:kinase binding;	K11279	-
ENSMUSG00000024079	285.622	1.97499	0.223682	8.82941	1.05225e-18	4.74095e-17	17	79159993	79190002	-	Eif2ak2	eukaryotic translation initiation factor 2-alpha kinase 2 [Source:MGI Symbol%3BAcc:MGI:1353449]	GO:0000186:activation of MAPKK activity;GO:0034198:cellular response to amino acid starvation;GO:0051607:defense response to virus;GO:0030968:endoplasmic reticulum unfolded protein response;GO:0045087:innate immune response;GO:0043066:negative regulation of apoptotic process;GO:0033689:negative regulation of osteoblast proliferation;GO:0017148:negative regulation of translation;GO:0045071:negativ…	GO:0005737:cytoplasm;GO:0005829:cytosol;GO:0005634:nucleus;GO:0048471:perinuclear region of cytoplasm;	GO:0005524:ATP binding;GO:0003725:double-stranded RNA binding;GO:0004694:eukaryotic translation initiation factor 2alpha kinase activity;GO:0042802:identical protein binding;GO:0004715:non-membrane spanning protein tyrosine kinase activity;GO:0004672:protein kinase activity;GO:0004714:transmembrane receptor protein tyrosine kinase activity;	K16195	;ko04141 Protein processing in endoplasmic reticulum;ko04217 Necroptosis;ko05010 Alzheimer disease;ko05160 Hepatitis C;ko05162 Measles;ko05164 Influenza A;ko05165 Human papillomavirus infection;ko05167 Kaposi sarcoma-associated herpesvirus infection;ko05168 Herpes simplex virus 1 infection;ko05169 Epstein-Barr virus infection;ko05171 Coronavirus disease - COVID-19;ko05203 Viral carcinogenesis;
ENSMUSG00000036752	2387.45	-0.494803	0.0560473	-8.82831	1.06271e-18	4.77705e-17	2	25112172	25114714	-	Tubb4b	tubulin%2C beta 4B class IVB [Source:MGI Symbol%3BAcc:MGI:1915472]	GO:0000226:microtubule cytoskeleton organization;GO:0000278:mitotic cell cycle;GO:0042267:natural killer cell mediated cytotoxicity;	GO:0035578:azurophil granule lumen;GO:0005737:cytoplasm;GO:0005856:cytoskeleton;GO:0005829:cytosol;GO:0070062:extracellular exosome;GO:0005576:extracellular region;GO:1903561:extracellular vesicle;GO:0005874:microtubule;GO:0005634:nucleus;	GO:0003725:double-stranded RNA binding;GO:0005525:GTP binding;GO:0042288:MHC class I protein binding;GO:0005200:structural constituent of cytoskeleton;GO:0051082:unfolded protein binding;	K07375	;ko04145 Phagosome;ko04540 Gap junction;ko05010 Alzheimer disease;ko05012 Parkinson disease;ko05014 Amyotrophic lateral sclerosis;ko05016 Huntington disease;ko05020 Prion disease;ko05022 Pathways of neurodegeneration - multiple diseases;ko05130 Pathogenic Escherichia coli infection;ko05132 Salmonella infection;
ENSMUSG00000056268	355.159	0.773507	0.0876413	8.82582	1.08659e-18	4.87317e-17	1	138891173	139106698	+	Dennd1b	DENN/MADD domain containing 1B [Source:MGI Symbol%3BAcc:MGI:2447812]	GO:0032456:endocytic recycling;GO:0006897:endocytosis;GO:0043547:positive regulation of GTPase activity;GO:2000553:positive regulation of T-helper 2 cell cytokine production;GO:0015031:protein transport;GO:0050776:regulation of immune response;GO:0050852:T cell receptor signaling pathway;GO:0002181:cytoplasmic translation;GO:0000470:maturation of LSU-rRNA;GO:0006412:translation;	GO:0030136:clathrin-coated vesicle;GO:0005829:cytosol;GO:0043231:intracellular membrane-bounded organelle;GO:0016607:nuclear speck;GO:0005737:cytoplasm;GO:0022625:cytosolic large ribosomal subunit;GO:0022626:cytosolic ribosome;GO:0005925:focal adhesion;GO:0016020:membrane;GO:0005730:nucleolus;GO:0005634:nucleus;GO:0042788:polysomal ribosome;	GO:0005085:guanyl-nucleotide exchange factor activity;GO:1901981:phosphatidylinositol phosphate binding;GO:0031267:small GTPase binding;GO:0045296:cadherin binding;GO:0003723:RNA binding;GO:0003735:structural constituent of ribosome;	K02936	;ko03010 Ribosome;ko05171 Coronavirus disease - COVID-19;
ENSMUSG00000021314	3001.79	-0.390191	0.0443201	-8.80392	1.32116e-18	5.91158e-17	13	19132375	19335091	+	Amph	amphiphysin [Source:MGI Symbol%3BAcc:MGI:103574]	GO:0007612:learning;GO:0048488:synaptic vesicle endocytosis;	GO:0043679:axon terminus;GO:0005856:cytoskeleton;GO:0031256:leading edge membrane;GO:0005886:plasma membrane;GO:0098793:presynapse;GO:0008021:synaptic vesicle;	GO:0005543:phospholipid binding;GO:0008022:protein C-terminus binding;GO:0044877:macromolecular complex binding;	K12562	;ko04144 Endocytosis;ko04666 Fc gamma R-mediated phagocytosis;
ENSMUSG00000022841	2519.62	-0.452141	0.0514037	-8.79587	1.41943e-18	6.33676e-17	16	20354228	20363659	+	Ap2m1	adaptor-related protein complex 2%2C mu 1 subunit [Source:MGI Symbol%3BAcc:MGI:1298405]	GO:0072583:clathrin-mediated endocytosis;GO:0006897:endocytosis;GO:0006886:intracellular protein transport;GO:1903077:negative regulation of protein localization to plasma membrane;GO:0002092:positive regulation of receptor internalization;GO:1900244:positive regulation of synaptic vesicle endocytosis;GO:0065003:macromolecular complex assembly;GO:0031623:receptor internalization;GO:0097494:regula…	GO:0030122:AP-2 adaptor complex;GO:0005905:coated pit;GO:0031410:cytoplasmic vesicle;GO:0043231:intracellular membrane-bounded organelle;GO:0005739:mitochondrion;GO:0005886:plasma membrane;GO:0098794:postsynapse;GO:0098793:presynapse;GO:0030141:secretory granule;GO:0030131:clathrin adaptor complex;	GO:0035615:clathrin adaptor activity;GO:0008289:lipid binding;GO:0050750:low-density lipoprotein particle receptor binding;GO:0005048:signal sequence binding;GO:0044325:ion channel binding;	K11826	;ko04144 Endocytosis;ko04721 Synaptic vesicle cycle;ko04961 Endocrine and other factor-regulated calcium reabsorption;ko05016 Huntington disease;
ENSMUSG00000040433	1265.19	0.443313	0.0504178	8.79279	1.45892e-18	6.4982e-17	9	96564823	96634884	-	Zbtb38	zinc finger and BTB domain containing 38 [Source:MGI Symbol%3BAcc:MGI:2442866]	GO:0006974:cellular response to DNA damage stimulus;GO:0045892:negative regulation of transcription, DNA-templated;GO:0045944:positive regulation of transcription from RNA polymerase II promoter;GO:0006275:regulation of DNA replication;GO:0006355:regulation of transcription, DNA-templated;	GO:0005694:chromosome;GO:0005634:nucleus;GO:0072562:blood microparticle;GO:0005654:nucleoplasm;	GO:0003700:sequence-specific DNA binding transcription factor activity;GO:0000981:sequence-specific DNA binding RNA polymerase II transcription factor activity;GO:0046872:metal ion binding;GO:0008327:methyl-CpG binding;GO:0042803:protein homodimerization activity;GO:0000978:RNA polymerase II core promoter proximal region sequence-specific DNA binding;	K10510	-
ENSMUSG00000023236	2500.75	-0.466375	0.0530559	-8.79026	1.49218e-18	6.63119e-17	2	113606707	113659466	-	Scg5	secretogranin V [Source:MGI Symbol%3BAcc:MGI:98289]	GO:0006886:intracellular protein transport;GO:0007218:neuropeptide signaling pathway;GO:0016486:peptide hormone processing;GO:0046883:regulation of hormone secretion;	GO:0005576:extracellular region;GO:0005634:nucleus;GO:0030141:secretory granule;	GO:0004857:enzyme inhibitor activity;GO:0030234:enzyme regulator activity;GO:0051082:unfolded protein binding;	-	-
ENSMUSG00000031343	2480.88	-0.418911	0.0476593	-8.7897	1.49965e-18	6.64925e-17	X	71476287	71700454	-	Gabra3	gamma-aminobutyric acid (GABA) A receptor%2C subunit alpha 3 [Source:MGI Symbol%3BAcc:MGI:95615]	GO:0008306:associative learning;GO:0001662:behavioral fear response;GO:0007420:brain development;GO:0007268:synaptic transmission;GO:1902476:chloride transmembrane transport;GO:0090102:cochlea development;GO:0007214:gamma-aminobutyric acid signaling pathway;GO:0060119:inner ear receptor cell development;GO:0060384:innervation;GO:0034220:ion transmembrane transport;GO:0043524:negative regulation o…	GO:0034707:chloride channel complex;GO:0005829:cytosol;GO:0032590:dendrite membrane;GO:1902711:GABA-A receptor complex;GO:0005887:integral component of plasma membrane;GO:0043005:neuron projection;GO:0032809:neuronal cell body membrane;GO:0005654:nucleoplasm;GO:0005886:plasma membrane;GO:0098794:postsynapse;GO:0045202:synapse;	GO:0050811:GABA receptor binding;GO:0004890:GABA-A receptor activity;GO:0022851:GABA-gated chloride ion channel activity;GO:0005237:inhibitory extracellular ligand-gated ion channel activity;GO:0030594:neurotransmitter receptor activity;GO:0038023:signaling receptor activity;GO:0005215:transporter activity;	K05175	;ko04080 Neuroactive ligand-receptor interaction;ko04723 Retrograde endocannabinoid signaling;ko04727 GABAergic synapse;ko04742 Taste transduction;ko05032 Morphine addiction;ko05033 Nicotine addiction;
ENSMUSG00000078584	743.543	0.595236	0.0677753	8.78249	1.599e-18	7.07369e-17	4	119060767	119089909	-	AU022252	expressed sequence AU022252 [Source:MGI Symbol%3BAcc:MGI:2140466]	-	-	GO:0042802:identical protein binding;	-	-
ENSMUSG00000032596	117.34	1.41559	0.1612	8.78158	1.61201e-18	7.1151e-17	9	107852704	107861259	+	Uba7	ubiquitin-like modifier activating enzyme 7 [Source:MGI Symbol%3BAcc:MGI:1349462]	GO:0006464:cellular protein modification process;GO:0006974:cellular response to DNA damage stimulus;GO:0032020:ISG15-protein conjugation;GO:0019941:modification-dependent protein catabolic process;GO:0032446:protein modification by small protein conjugation;	GO:0005737:cytoplasm;GO:0005829:cytosol;GO:0005654:nucleoplasm;GO:0005634:nucleus;	GO:0005524:ATP binding;GO:0019782:ISG15 activating enzyme activity;GO:0004842:ubiquitin-protein transferase activity;	K10698	;ko04120 Ubiquitin mediated proteolysis;ko05012 Parkinson disease;ko05022 Pathways of neurodegeneration - multiple diseases;
ENSMUSG00000003452	1035.51	0.518987	0.059105	8.78077	1.62363e-18	7.15019e-17	6	149310384	149464827	+	Bicd1	BICD cargo adaptor 1 [Source:MGI Symbol%3BAcc:MGI:1101760]	GO:0009653:anatomical structure morphogenesis;GO:0008298:intracellular mRNA localization;GO:0072393:microtubule anchoring at microtubule organizing center;GO:0072385:minus-end-directed organelle transport along microtubule;GO:1900275:negative regulation of phospholipase C activity;GO:1900737:negative regulation of phospholipase C-activating G-protein coupled receptor signaling pathway;GO:0048260:…	GO:0005813:centrosome;GO:0031410:cytoplasmic vesicle;GO:0005856:cytoskeleton;GO:0005829:cytosol;GO:0005794:Golgi apparatus;GO:0016020:membrane;GO:0048471:perinuclear region of cytoplasm;GO:0005802:trans-Golgi network;	GO:0008093:cytoskeletal adaptor activity;GO:0034452:dynactin binding;GO:0070840:dynein complex binding;GO:0045505:dynein intermediate chain binding;GO:0019901:protein kinase binding;GO:0031871:proteinase activated receptor binding;GO:0031267:small GTPase binding;GO:0005200:structural constituent of cytoskeleton;GO:0004519:endonuclease activity;GO:0046872:metal ion binding;GO:0003964:RNA-directed …	K18739	-
ENSMUSG00000035969	2326.02	0.397667	0.0453092	8.77673	1.68301e-18	7.39503e-17	4	43381979	43427088	+	Rusc2	RUN and SH3 domain containing 2 [Source:MGI Symbol%3BAcc:MGI:2140371]	-	GO:0031410:cytoplasmic vesicle;GO:0005829:cytosol;GO:0070062:extracellular exosome;	GO:0031267:small GTPase binding;	-	-
ENSMUSG00000037851	1349.28	0.572789	0.0652687	8.77585	1.69612e-18	7.43588e-17	13	49835576	49887743	+	Iars	isoleucine-tRNA synthetase [Source:MGI Symbol%3BAcc:MGI:2145219]	GO:0006428:isoleucyl-tRNA aminoacylation;	GO:0017101:aminoacyl-tRNA synthetase multienzyme complex;GO:0005737:cytoplasm;GO:0005829:cytosol;GO:0005654:nucleoplasm;	GO:0002161:aminoacyl-tRNA editing activity;GO:0005524:ATP binding;GO:0051020:GTPase binding;GO:0004822:isoleucine-tRNA ligase activity;GO:0000049:tRNA binding;	K01870	;ko00970 Aminoacyl-tRNA biosynthesis;
ENSMUSG00000020349	6366.11	-0.345877	0.0394171	-8.77479	1.71225e-18	7.48974e-17	11	51989508	52018605	+	Ppp2ca	protein phosphatase 2 (formerly 2A)%2C catalytic subunit%2C alpha isoform [Source:MGI Symbol%3BAcc:MGI:1321159]	GO:0051321:meiotic cell cycle;GO:0007498:mesoderm development;GO:0010719:negative regulation of epithelial to mesenchymal transition;GO:0035970:peptidyl-threonine dephosphorylation;GO:0071902:positive regulation of protein serine/threonine kinase activity;GO:0006470:protein dephosphorylation;	GO:0000775:chromosome, centromeric region;GO:0005829:cytosol;GO:0045121:membrane raft;GO:0005634:nucleus;GO:0005886:plasma membrane;GO:0000159:protein phosphatase type 2A complex;GO:0000922:spindle pole;GO:0045202:synapse;	GO:0046872:metal ion binding;GO:0050811:GABA receptor binding;GO:0008022:protein C-terminus binding;GO:0046982:protein heterodimerization activity;GO:0004722:protein serine/threonine phosphatase activity;	K04382	;ko03015 mRNA surveillance pathway;ko04013 MAPK signaling pathway - fly;ko04071 Sphingolipid signaling pathway;ko04111 Cell cycle - yeast;ko04113 Meiosis - yeast;ko04114 Oocyte meiosis;ko04136 Autophagy - other;ko04138 Autophagy - yeast;ko04140 Autophagy - animal;ko04151 PI3K-Akt signaling pathway;ko04152 AMPK signaling pathway;ko04261 Adrenergic signaling in cardiomyocytes;ko04350 TGF-beta signa…
ENSMUSG00000081895	1061.35	0.583139	0.0665144	8.76711	1.83304e-18	8.00019e-17	7	72298505	72299059	-	Rpl17-ps10	ribosomal protein L17%2C pseudogene 10 [Source:MGI Symbol%3BAcc:MGI:3642871]	GO:0034198:cellular response to amino acid starvation;GO:0002181:cytoplasmic translation;GO:1900087:positive regulation of G1/S transition of mitotic cell cycle;	GO:0031672:A band;GO:0022625:cytosolic large ribosomal subunit;GO:0022626:cytosolic ribosome;GO:0005634:nucleus;GO:0005844:polysome;GO:0045202:synapse;	GO:0070180:large ribosomal subunit rRNA binding;GO:0003735:structural constituent of ribosome;	K02880	;ko03010 Ribosome;ko05171 Coronavirus disease - COVID-19;
ENSMUSG00000105987	98.8186	1.4034	0.160314	8.75408	2.05784e-18	8.96125e-17	5	23903294	23917684	-	AI506816	expressed sequence AI506816 [Source:MGI Symbol%3BAcc:MGI:2140929]	-	-	-	-	-
ENSMUSG00000046182	1487.41	-0.570849	0.0652661	-8.74648	2.2011e-18	9.56375e-17	7	125477592	125681583	-	Gsg1l	GSG1-like [Source:MGI Symbol%3BAcc:MGI:2685483]	GO:2000311:regulation of alpha-amino-3-hydroxy-5-methyl-4-isoxazole propionate selective glutamate receptor activity;	GO:0032279:asymmetric synapse;GO:0005886:plasma membrane;GO:0014069:postsynaptic density;	-	-	-
ENSMUSG00000069601	8710.96	0.363659	0.0415987	8.74208	2.28853e-18	9.92153e-17	10	69234603	69863268	+	Ank3	ankyrin 3%2C epithelial [Source:MGI Symbol%3BAcc:MGI:88026]	GO:0007411:axon guidance;GO:0007409:axonogenesis;GO:0071286:cellular response to magnesium ion;GO:0045162:clustering of voltage-gated sodium channels;GO:0045184:establishment of protein localization;GO:0043001:Golgi to plasma membrane protein transport;GO:0010960:magnesium ion homeostasis;GO:0072660:maintenance of protein location in plasma membrane;GO:0071709:membrane assembly;GO:0000281:mitotic…	GO:0030424:axon;GO:0043194:axon initial segment;GO:0009925:basal plasma membrane;GO:0016323:basolateral plasma membrane;GO:0009986:cell surface;GO:0030425:dendrite;GO:0014704:intercalated disc;GO:0016328:lateral plasma membrane;GO:0005764:lysosome;GO:0016020:membrane;GO:0031594:neuromuscular junction;GO:0043005:neuron projection;GO:0033268:node of Ranvier;GO:0033270:paranode region of axon;GO:000…	GO:0045296:cadherin binding;GO:0008092:cytoskeletal protein binding;GO:0030674:protein binding, bridging;GO:0030507:spectrin binding;GO:0005200:structural constituent of cytoskeleton;GO:0044325:ion channel binding;GO:0008093:cytoskeletal adaptor activity;	K10380	;ko04624 Toll and Imd signaling pathway;ko05205 Proteoglycans in cancer;
ENSMUSG00000031391	3280.22	0.496236	0.0567904	8.73802	2.37231e-18	1.0262e-16	X	72897384	72939711	-	L1cam	L1 cell adhesion molecule [Source:MGI Symbol%3BAcc:MGI:96721]	GO:0061564:axon development;GO:0007411:axon guidance;GO:0007413:axonal fasciculation;GO:0016477:cell migration;GO:0007166:cell surface receptor signaling pathway;GO:0033631:cell-cell adhesion mediated by integrin;GO:0007160:cell-matrix adhesion;GO:0007157:heterophilic cell-cell adhesion via plasma membrane cell adhesion molecules;GO:0007156:homophilic cell adhesion via plasma membrane adhesion mo…	GO:0030424:axon;GO:0044295:axonal growth cone;GO:0009986:cell surface;GO:0030425:dendrite;GO:0044294:dendritic growth cone;GO:0005768:endosome;GO:0009897:external side of plasma membrane;GO:0016021:integral component of membrane;GO:0016020:membrane;GO:0045121:membrane raft;GO:0043025:neuronal cell body;GO:0005886:plasma membrane;GO:0042734:presynaptic membrane;GO:0043195:terminal bouton;GO:000592…	GO:0008046:axon guidance receptor activity;GO:0042802:identical protein binding;GO:0005178:integrin binding;GO:0030165:PDZ domain binding;GO:0019904:protein domain specific binding;GO:0043621:protein self-association;GO:0033691:sialic acid binding;	K06550	;ko04360 Axon guidance;ko04514 Cell adhesion molecules;
ENSMUSG00000046447	30101.3	-0.995518	0.113949	-8.73656	2.40324e-18	1.03727e-16	4	138181625	138187434	+	Camk2n1	calcium/calmodulin-dependent protein kinase II inhibitor 1 [Source:MGI Symbol%3BAcc:MGI:1913509]	GO:0055074:calcium ion homeostasis;GO:0045786:negative regulation of cell cycle;GO:0008285:negative regulation of cell proliferation;GO:1904030:negative regulation of cyclin-dependent protein kinase activity;GO:0070373:negative regulation of ERK1 and ERK2 cascade;GO:0006469:negative regulation of protein kinase activity;GO:0045861:negative regulation of proteolysis;GO:0010628:positive regulation …	GO:0030425:dendrite;GO:0043025:neuronal cell body;GO:0014069:postsynaptic density;GO:0045202:synapse;	GO:0008427:calcium-dependent protein kinase inhibitor activity;GO:0019901:protein kinase binding;GO:0004860:protein kinase inhibitor activity;	-	-
ENSMUSG00000027500	4438.34	-0.442599	0.0507228	-8.72582	2.6425e-18	1.13802e-16	3	8574420	8626666	+	Stmn2	stathmin-like 2 [Source:MGI Symbol%3BAcc:MGI:98241]	GO:1990090:cellular response to nerve growth factor stimulus;GO:0007019:microtubule depolymerization;GO:0007026:negative regulation of microtubule depolymerization;GO:0031115:negative regulation of microtubule polymerization;GO:0010977:negative regulation of neuron projection development;GO:0031175:neuron projection development;GO:0031117:positive regulation of microtubule depolymerization;GO:001…	GO:0005737:cytoplasm;GO:0005768:endosome;GO:0005794:Golgi apparatus;GO:0030426:growth cone;GO:0030027:lamellipodium;GO:0016020:membrane;GO:0043005:neuron projection;GO:0043025:neuronal cell body;GO:0048471:perinuclear region of cytoplasm;GO:0031982:vesicle;	GO:0048306:calcium-dependent protein binding;GO:0015631:tubulin binding;	K04381	;ko04010 MAPK signaling pathway;ko05206 MicroRNAs in cancer;
ENSMUSG00000001123	167.848	1.41155	0.161793	8.72447	2.67435e-18	1.1492e-16	11	78853800	78875772	-	Lgals9	lectin%2C galactose binding%2C soluble 9 [Source:MGI Symbol%3BAcc:MGI:109496]	GO:0098586:cellular response to virus;GO:0006935:chemotaxis;GO:0007565:female pregnancy;GO:0007157:heterophilic cell-cell adhesion via plasma membrane cell adhesion molecules;GO:0002376:immune system process;GO:0045185:maintenance of protein location;GO:2000562:negative regulation of CD4-positive, alpha-beta T cell proliferation;GO:0010629:negative regulation of gene expression;GO:0050728:negativ…	GO:0005737:cytoplasm;GO:0005829:cytosol;GO:0005576:extracellular region;GO:0005634:nucleus;	GO:0030246:carbohydrate binding;GO:0019899:enzyme binding;GO:0016936:galactoside binding;GO:0043539:protein serine/threonine kinase activator activity;GO:0005102:receptor binding;	K10093	-
ENSMUSG00000071708	1459.7	-0.452163	0.0518435	-8.72169	2.74085e-18	1.17519e-16	X	156226851	156275283	-	Sms	spermine synthase [Source:MGI Symbol%3BAcc:MGI:109490]	GO:0006597:spermine biosynthetic process;GO:0008215:spermine metabolic process;	-	GO:0016768:spermine synthase activity;	K00802	;ko00270 Cysteine and methionine metabolism;ko00330 Arginine and proline metabolism;ko00480 Glutathione metabolism;ko01100 Metabolic pathways;
ENSMUSG00000061762	1065.71	-0.730899	0.0838253	-8.71931	2.79907e-18	1.19752e-16	6	7554879	7565834	+	Tac1	tachykinin 1 [Source:MGI Symbol%3BAcc:MGI:98474]	GO:0019731:antibacterial humoral response;GO:0019732:antifungal humoral response;GO:0008306:associative learning;GO:1990090:cellular response to nerve growth factor stimulus;GO:0007268:synaptic transmission;GO:0050829:defense response to Gram-negative bacterium;GO:0050830:defense response to Gram-positive bacterium;GO:0050965:detection of temperature stimulus involved in sensory perception of pai…	GO:0030424:axon;GO:0005576:extracellular region;GO:0005615:extracellular space;GO:0043025:neuronal cell body;GO:0005886:plasma membrane;GO:0045202:synapse;	GO:0031836:neuromedin K receptor binding;GO:0048018:receptor agonist activity;GO:0031837:substance K receptor binding;GO:0031835:substance P receptor binding;	K05239	;ko04080 Neuroactive ligand-receptor interaction;
ENSMUSG00000104346	276.93	0.836074	0.0960472	8.70483	3.18056e-18	1.35776e-16	18	37807360	37974926	+	Pcdhga3	protocadherin gamma subfamily A%2C 3 [Source:MGI Symbol%3BAcc:MGI:1935215]	GO:0007155:cell adhesion;GO:0008333:endosome to lysosome transport;GO:0007156:homophilic cell adhesion via plasma membrane adhesion molecules;GO:0060989:lipid tube assembly involved in organelle fusion;	GO:0005887:integral component of plasma membrane;	GO:0005509:calcium ion binding;	K16495	-
ENSMUSG00000033419	5560.93	-0.353416	0.040619	-8.70077	3.29644e-18	1.40232e-16	9	86647976	86762707	-	Snap91	synaptosomal-associated protein 91 [Source:MGI Symbol%3BAcc:MGI:109132]	GO:0007409:axonogenesis;GO:0007268:synaptic transmission;GO:0048268:clathrin coat assembly;GO:0072583:clathrin-mediated endocytosis;GO:0007163:establishment or maintenance of cell polarity;GO:1900275:negative regulation of phospholipase C activity;GO:1904006:negative regulation of phospholipase D activity;GO:0048666:neuron development;GO:0007269:neurotransmitter secretion;GO:0050772:positive regu…	GO:0030122:AP-2 adaptor complex;GO:0043679:axon terminus;GO:0005905:coated pit;GO:0030136:clathrin-coated vesicle;GO:0005737:cytoplasm;GO:0005829:cytosol;GO:0031313:extrinsic component of endosome membrane;GO:0043005:neuron projection;GO:0043025:neuronal cell body;GO:0005886:plasma membrane;GO:0014069:postsynaptic density;GO:0045211:postsynaptic membrane;GO:0048787:presynaptic active zone membran…	GO:0005545:1-phosphatidylinositol binding;GO:0035615:clathrin adaptor activity;GO:0032050:clathrin heavy chain binding;GO:0000822:inositol hexakisphosphate binding;GO:0005546:phosphatidylinositol-4,5-bisphosphate binding;GO:0043274:phospholipase binding;GO:0019901:protein kinase binding;GO:0042169:SH2 domain binding;GO:0000149:SNARE binding;	-	-
ENSMUSG00000051527	983.196	0.509987	0.0586147	8.70067	3.29931e-18	1.40232e-16	7	6733577	6970218	+	Usp29	ubiquitin specific peptidase 29 [Source:MGI Symbol%3BAcc:MGI:1888998]	GO:0000082:G1/S transition of mitotic cell cycle;GO:0016579:protein deubiquitination;GO:0006511:ubiquitin-dependent protein catabolic process;	GO:0005829:cytosol;GO:0005634:nucleus;	GO:0004197:cysteine-type endopeptidase activity;GO:0004843:ubiquitin-specific protease activity;	K11850	-
ENSMUSG00000024065	1809.33	0.417222	0.0479606	8.69926	3.3406e-18	1.41678e-16	17	74111129	74139089	+	Ehd3	EH-domain containing 3 [Source:MGI Symbol%3BAcc:MGI:1928900]	GO:0060271:cilium morphogenesis;GO:0034498:early endosome to Golgi transport;GO:0032456:endocytic recycling;GO:0006897:endocytosis;GO:0016197:endosomal transport;GO:0090160:Golgi to lysosome transport;GO:1901387:positive regulation of voltage-gated calcium channel activity;GO:0051260:protein homooligomerization;GO:0072659:protein localization to plasma membrane;GO:0015031:protein transport;GO:000…	GO:0020018:ciliary pocket membrane;GO:0005737:cytoplasm;GO:0005829:cytosol;GO:0005769:early endosome;GO:0030139:endocytic vesicle;GO:0043231:intracellular membrane-bounded organelle;GO:0043209:myelin sheath;GO:0048471:perinuclear region of cytoplasm;GO:0055038:recycling endosome membrane;	GO:0005524:ATP binding;GO:0005509:calcium ion binding;GO:0005525:GTP binding;GO:0008289:lipid binding;	K12476	;ko04144 Endocytosis;
ENSMUSG00000037010	464.642	-0.802013	0.0922214	-8.6966	3.41964e-18	1.44716e-16	X	47114023	47123730	-	Apln	apelin [Source:MGI Symbol%3BAcc:MGI:1353624]	GO:0001525:angiogenesis;GO:0060183:apelin receptor signaling pathway;GO:0060976:coronary vasculature development;GO:0042756:drinking behavior;GO:0007631:feeding behavior;GO:0007186:G-protein coupled receptor signaling pathway;GO:0007369:gastrulation;GO:0045776:negative regulation of blood pressure;GO:0040037:negative regulation of fibroblast growth factor receptor signaling pathway;GO:0010629:neg…	GO:0005576:extracellular region;GO:0005615:extracellular space;GO:0048471:perinuclear region of cytoplasm;	GO:0031704:apelin receptor binding;GO:0005179:hormone activity;GO:0042802:identical protein binding;GO:0005102:receptor binding;	K05225	;ko04080 Neuroactive ligand-receptor interaction;ko04371 Apelin signaling pathway;
ENSMUSG00000055302	2999.4	-0.396376	0.0455904	-8.69428	3.49045e-18	1.47392e-16	5	36952211	36954116	-	Mrfap1	Morf4 family associated protein 1 [Source:MGI Symbol%3BAcc:MGI:1914818]	-	GO:0005654:nucleoplasm;GO:0048471:perinuclear region of cytoplasm;	-	-	-
ENSMUSG00000040785	15415.8	-0.325054	0.037392	-8.69316	3.52485e-18	1.48523e-16	16	94171477	94270202	+	Ttc3	tetratricopeptide repeat domain 3 [Source:MGI Symbol%3BAcc:MGI:1276539]	GO:0010771:negative regulation of cell morphogenesis involved in differentiation;GO:0045665:negative regulation of neuron differentiation;GO:0070936:protein K48-linked ubiquitination;GO:0006511:ubiquitin-dependent protein catabolic process;	GO:0005829:cytosol;GO:0005794:Golgi apparatus;GO:0005730:nucleolus;GO:0005654:nucleoplasm;GO:0005634:nucleus;GO:0005773:vacuole;	GO:0046872:metal ion binding;GO:0004842:ubiquitin-protein transferase activity;	K15712	-
ENSMUSG00000119958	177.507	-1.09893	0.126437	-8.69155	3.57516e-18	1.50319e-16	7	27230843	27231180	-	-	-	-	-	-	-	-
ENSMUSG00000070639	1992.87	-0.499978	0.0575748	-8.68398	3.82169e-18	1.60338e-16	5	105563641	105637940	+	Lrrc8b	leucine rich repeat containing 8 family%2C member B [Source:MGI Symbol%3BAcc:MGI:2141353]	GO:0098656:anion transmembrane transport;	GO:0005737:cytoplasm;GO:0005789:endoplasmic reticulum membrane;GO:0005887:integral component of plasma membrane;GO:0034702:ion channel complex;GO:0005886:plasma membrane;	GO:0005225:volume-sensitive anion channel activity;	-	-
ENSMUSG00000022390	3973.15	0.359005	0.0413502	8.68208	3.88611e-18	1.62691e-16	15	81629258	81680461	+	Zc3h7b	zinc finger CCCH type containing 7B [Source:MGI Symbol%3BAcc:MGI:1328310]	GO:0010608:posttranscriptional regulation of gene expression;GO:0035196:production of miRNAs involved in gene silencing by miRNA;	GO:0005634:nucleus;	GO:0046872:metal ion binding;GO:0035198:miRNA binding;GO:0003723:RNA binding;	K09228	;ko05168 Herpes simplex virus 1 infection;
ENSMUSG00000001794	2146.09	0.483547	0.0557046	8.68055	3.93857e-18	1.64535e-16	7	29886361	29898236	-	Capns1	calpain%2C small subunit 1 [Source:MGI Symbol%3BAcc:MGI:88266]	-	GO:0005829:cytosol;GO:0016020:membrane;GO:0005886:plasma membrane;	GO:0005509:calcium ion binding;GO:0004198:calcium-dependent cysteine-type endopeptidase activity;GO:0044877:macromolecular complex binding;	K08583	;ko05131 Shigellosis;
ENSMUSG00000042155	1080.01	-0.6727	0.077583	-8.67072	4.29399e-18	1.78999e-16	2	69652288	69666995	+	Klhl23	kelch-like 23 [Source:MGI Symbol%3BAcc:MGI:2683536]	-	-	-	K10460	-
ENSMUSG00000038642	1262.39	0.751953	0.0868795	8.65512	4.92373e-18	2.04812e-16	3	95434097	95463714	+	Ctss	cathepsin S [Source:MGI Symbol%3BAcc:MGI:107341]	GO:0019886:antigen processing and presentation of exogenous peptide antigen via MHC class II;GO:0048002:antigen processing and presentation of peptide antigen;GO:0034769:basement membrane disassembly;GO:0045453:bone resorption;GO:0030574:collagen catabolic process;GO:0006955:immune response;GO:2001259:positive regulation of cation channel activity;GO:0050729:positive regulation of inflammatory re…	GO:0009986:cell surface;GO:0031905:early endosome lumen;GO:0005615:extracellular space;GO:0043231:intracellular membrane-bounded organelle;GO:0005770:late endosome;GO:0005764:lysosome;GO:0016020:membrane;GO:0045335:phagocytic vesicle;	GO:0005518:collagen binding;GO:0004197:cysteine-type endopeptidase activity;GO:0008234:cysteine-type peptidase activity;GO:0001968:fibronectin binding;GO:0043236:laminin binding;GO:0008233:peptidase activity;GO:0043394:proteoglycan binding;	K01368	;ko04142 Lysosome;ko04145 Phagosome;ko04210 Apoptosis;ko04612 Antigen processing and presentation;ko05152 Tuberculosis;
ENSMUSG00000063873	1887.15	-0.421188	0.0486729	-8.65345	4.99677e-18	2.07408e-16	2	145009674	145484086	+	Slc24a3	solute carrier family 24 (sodium/potassium/calcium exchanger)%2C member 3 [Source:MGI Symbol%3BAcc:MGI:2137513]	GO:0030282:bone mineralization;GO:0070588:calcium ion transmembrane transport;GO:0006812:cation transport;GO:0006874:cellular calcium ion homeostasis;GO:0010629:negative regulation of gene expression;GO:0010628:positive regulation of gene expression;GO:0071805:potassium ion transmembrane transport;GO:0035725:sodium ion transmembrane transport;	GO:0071944:cell periphery;GO:0005887:integral component of plasma membrane;GO:0005886:plasma membrane;	GO:0005262:calcium channel activity;GO:0008273:calcium, potassium:sodium antiporter activity;GO:0015293:symporter activity;	K13751	-
ENSMUSG00000031604	1400.62	-0.652505	0.0754181	-8.65182	5.06829e-18	2.0993e-16	8	65171173	65186826	-	Msmo1	methylsterol monoxygenase 1 [Source:MGI Symbol%3BAcc:MGI:1913484]	GO:0006695:cholesterol biosynthetic process;GO:0016126:sterol biosynthetic process;	GO:0005789:endoplasmic reticulum membrane;GO:0016021:integral component of membrane;GO:0016020:membrane;	GO:0000254:C-4 methylsterol oxidase activity;GO:0005506:iron ion binding;GO:0016491:oxidoreductase activity;	K07750	;ko00100 Steroid biosynthesis;ko01100 Metabolic pathways;ko01110 Biosynthesis of secondary metabolites;
ENSMUSG00000023068	2369.63	0.396949	0.0458887	8.65026	5.13809e-18	2.12371e-16	10	52293643	52316279	+	Nus1	NUS1 dehydrodolichyl diphosphate synthase subunit [Source:MGI Symbol%3BAcc:MGI:1196365]	GO:0001525:angiogenesis;GO:0030154:cell differentiation;GO:0042632:cholesterol homeostasis;GO:0019408:dolichol biosynthetic process;GO:0006489:dolichyl diphosphate biosynthetic process;GO:0043536:positive regulation of blood vessel endothelial cell migration;GO:0051000:positive regulation of nitric-oxide synthase activity;GO:0006486:protein glycosylation;GO:0035268:protein mannosylation;GO:003238…	GO:0005789:endoplasmic reticulum membrane;GO:0016021:integral component of membrane;GO:0016020:membrane;	GO:0045547:dehydrodolichyl diphosphate synthase activity;GO:0004659:prenyltransferase activity;	K19177	;ko00900 Terpenoid backbone biosynthesis;ko01110 Biosynthesis of secondary metabolites;
ENSMUSG00000018322	1443.12	0.477089	0.0551675	8.648	5.24088e-18	2.16161e-16	2	163895460	163913089	-	Tomm34	translocase of outer mitochondrial membrane 34 [Source:MGI Symbol%3BAcc:MGI:1914395]	GO:0006626:protein targeting to mitochondrion;	GO:0005829:cytosol;GO:0043231:intracellular membrane-bounded organelle;GO:0005741:mitochondrial outer membrane;GO:0005739:mitochondrion;	GO:0031072:heat shock protein binding;	K17766	-
ENSMUSG00000026222	127.129	1.18895	0.137568	8.64269	5.49027e-18	2.2597e-16	1	85577709	85637719	+	Sp100	nuclear antigen Sp100 [Source:MGI Symbol%3BAcc:MGI:109561]	GO:0010596:negative regulation of endothelial cell migration;GO:0046826:negative regulation of protein export from nucleus;GO:0045765:regulation of angiogenesis;GO:1902041:regulation of extrinsic apoptotic signaling pathway via death domain receptors;GO:1902044:regulation of Fas signaling pathway;GO:0006357:regulation of transcription from RNA polymerase II promoter;GO:0000723:telomere maintenanc…	GO:0005737:cytoplasm;GO:0005634:nucleus;GO:0016605:PML body;	GO:0003677:DNA binding;GO:0000981:sequence-specific DNA binding RNA polymerase II transcription factor activity;	K15413	;ko05168 Herpes simplex virus 1 infection;ko05203 Viral carcinogenesis;
ENSMUSG00000022197	1537.86	-0.580837	0.0672441	-8.63773	5.73413e-18	2.3551e-16	15	12359797	12740010	-	Pdzd2	PDZ domain containing 2 [Source:MGI Symbol%3BAcc:MGI:1922394]	GO:0007155:cell adhesion;GO:0035556:intracellular signal transduction;	GO:0045177:apical part of cell;GO:0005911:cell-cell junction;GO:0005737:cytoplasm;GO:0005783:endoplasmic reticulum;GO:0005576:extracellular region;GO:0043005:neuron projection;GO:0005634:nucleus;GO:0014069:postsynaptic density;	-	K09228	;ko05168 Herpes simplex virus 1 infection;
ENSMUSG00000032997	1028.31	0.524449	0.06072	8.63717	5.76231e-18	2.3617e-16	1	75451213	75455951	-	Chpf	chondroitin polymerizing factor [Source:MGI Symbol%3BAcc:MGI:106576]	GO:0030206:chondroitin sulfate biosynthetic process;	GO:0005829:cytosol;GO:0032580:Golgi cisterna membrane;GO:0016021:integral component of membrane;GO:0005759:mitochondrial matrix;	GO:0008376:acetylgalactosaminyltransferase activity;GO:0047238:glucuronosyl-N-acetylgalactosaminyl-proteoglycan 4-beta-N-acetylgalactosaminyltransferase activity;GO:0016757:transferase activity, transferring glycosyl groups;GO:0046872:metal ion binding;GO:0050510:N-acetylgalactosaminyl-proteoglycan 3-beta-glucuronosyltransferase activity;	K00747	;ko00532 Glycosaminoglycan biosynthesis - chondroitin sulfate / dermatan sulfate;ko01100 Metabolic pathways;
ENSMUSG00000022607	2062.3	-0.427267	0.0495003	-8.63159	6.05027e-18	2.47452e-16	15	73076951	73295129	-	Ptk2	PTK2 protein tyrosine kinase 2 [Source:MGI Symbol%3BAcc:MGI:95481]	GO:0001525:angiogenesis;GO:0001568:blood vessel development;GO:0030154:cell differentiation;GO:0016477:cell migration;	GO:0016324:apical plasma membrane;GO:0016323:basolateral plasma membrane;GO:0036064:ciliary basal body;GO:0005737:cytoplasm;	GO:0003779:actin binding;GO:0005524:ATP binding;GO:0042802:identical protein binding;GO:0005178:integrin binding;	K05725;K05705	;ko01522 Endocrine resistance;ko04012 ErbB signaling pathway;ko04062 Chemokine signaling pathway;ko04151 PI3K-Akt signaling pathway;ko04360 Axon guidance;ko04370 VEGF signaling pathway;ko04510 Focal adhesion;ko04670 Leukocyte transendothelial migration;ko04810 Regulation of actin cytoskeleton;ko04935 Growth hormone synthesis, secretion and action;ko05100 Bacterial invasion of epithelial cells;ko0…
ENSMUSG00000058291	838.485	0.626436	0.0725877	8.63006	6.13211e-18	2.50275e-16	5	138601914	138618023	-	Zfp68	zinc finger protein 68 [Source:MGI Symbol%3BAcc:MGI:1344427]	GO:0006357:regulation of transcription from RNA polymerase II promoter;	GO:0005634:nucleus;	GO:0001228:RNA polymerase II transcription regulatory region sequence-specific DNA binding transcription factor activity involved in positive regulation of transcription;GO:0046872:metal ion binding;GO:0000978:RNA polymerase II core promoter proximal region sequence-specific DNA binding;GO:0003677:DNA binding;GO:0000981:sequence-specific DNA binding RNA polymerase II transcription factor activity…	K09228	;ko05168 Herpes simplex virus 1 infection;
ENSMUSG00000022982	1627.8	-0.430795	0.0499336	-8.62736	6.27825e-18	2.55705e-16	16	90017642	90023217	+	Sod1	superoxide dismutase 1%2C soluble [Source:MGI Symbol%3BAcc:MGI:98351]	GO:0007568:aging;GO:0008089:anterograde axon cargo transport;GO:0060088:auditory receptor cell stereocilium organization;GO:0007569:cell aging;	GO:1904115:axon cytoplasm;GO:0005737:cytoplasm;GO:0031410:cytoplasmic vesicle;GO:0005829:cytosol;	GO:0051087:chaperone binding;GO:0005507:copper ion binding;GO:0019899:enzyme binding;GO:0042802:identical protein binding;	K04565	;ko04146 Peroxisome;ko04213 Longevity regulating pathway - multiple species;ko05014 Amyotrophic lateral sclerosis;ko05016 Huntington disease;ko05020 Prion disease;ko05022 Pathways of neurodegeneration - multiple diseases;
ENSMUSG00000024268	10349.8	0.355953	0.0412731	8.62433	6.44688e-18	2.62026e-16	18	25610689	25887214	-	Celf4	CUGBP%2C Elav-like family member 4 [Source:MGI Symbol%3BAcc:MGI:1932407]	GO:0006397:mRNA processing;GO:0048026:positive regulation of mRNA splicing, via spliceosome;GO:0008380:RNA splicing;GO:0000380:alternative mRNA splicing, via spliceosome;GO:0001701:in utero embryonic development;GO:0006376:mRNA splice site selection;GO:0090394:negative regulation of excitatory postsynaptic membrane potential;GO:0048025:negative regulation of mRNA splicing, via spliceosome;GO:0000…	GO:0005737:cytoplasm;GO:0005634:nucleus;GO:0005654:nucleoplasm;	GO:0003723:RNA binding;GO:0042835:BRE binding;GO:0003729:mRNA binding;GO:0036002:pre-mRNA binding;	K13207	-
ENSMUSG00000026426	3431.4	0.355103	0.0412399	8.61065	7.26455e-18	2.94645e-16	1	135074562	135084007	+	Arl8a	ADP-ribosylation factor-like 8A [Source:MGI Symbol%3BAcc:MGI:1915974]	GO:0008089:anterograde axon cargo transport;GO:0007049:cell cycle;GO:0051301:cell division;GO:0007059:chromosome segregation;GO:0015031:protein transport;	GO:1904115:axon cytoplasm;GO:0005737:cytoplasm;GO:0031902:late endosome membrane;GO:0005765:lysosomal membrane;GO:0030496:midbody;GO:0051233:spindle midzone;GO:0045202:synapse;GO:0005774:vacuolar membrane;	GO:0005525:GTP binding;GO:0003924:GTPase activity;	K07955	;ko05132 Salmonella infection;
ENSMUSG00000037857	728.824	0.680794	0.0791235	8.60419	7.68589e-18	3.11087e-16	11	77576981	77632747	+	Nufip2	nuclear fragile X mental retardation protein interacting protein 2 [Source:MGI Symbol%3BAcc:MGI:1915814]	-	GO:0005737:cytoplasm;GO:0010494:cytoplasmic stress granule;GO:0005829:cytosol;GO:0016604:nuclear body;GO:0005654:nucleoplasm;GO:0005634:nucleus;GO:0042788:polysomal ribosome;	GO:0003723:RNA binding;	-	-
ENSMUSG00000062372	848.968	-0.755875	0.0878622	-8.60296	7.76836e-18	3.13774e-16	5	30524406	30619276	-	Otof	otoferlin [Source:MGI Symbol%3BAcc:MGI:1891247]	GO:0007009:plasma membrane organization;GO:0007605:sensory perception of sound;GO:0001964:startle response;GO:0016079:synaptic vesicle exocytosis;GO:0016082:synaptic vesicle priming;GO:0090102:cochlea development;	GO:0045177:apical part of cell;GO:0045178:basal part of cell;GO:0016323:basolateral plasma membrane;GO:0042995:cell projection;GO:0060203:clathrin-sculpted glutamate transport vesicle membrane;GO:0005737:cytoplasm;GO:0005783:endoplasmic reticulum;GO:0005789:endoplasmic reticulum membrane;GO:0000139:Golgi membrane;GO:0016021:integral component of membrane;GO:0005886:plasma membrane;GO:0048787:pres…	GO:0035612:AP-2 adaptor complex binding;GO:0005509:calcium ion binding;GO:0044877:macromolecular complex binding;	-	-
ENSMUSG00000022702	602.451	0.606206	0.0705515	8.5924	8.51739e-18	3.43318e-16	16	18695787	18789059	+	Hira	histone cell cycle regulator [Source:MGI Symbol%3BAcc:MGI:99430]	GO:0006336:DNA replication-independent nucleosome assembly;GO:0007369:gastrulation;GO:0042692:muscle cell differentiation;GO:0001649:osteoblast differentiation;GO:0006355:regulation of transcription, DNA-templated;GO:0006351:transcription, DNA-templated;	GO:0000785:chromatin;GO:0000417:HIR complex;GO:0005654:nucleoplasm;GO:0016605:PML body;GO:0032991:macromolecular complex;	GO:0042393:histone binding;GO:0061629:RNA polymerase II sequence-specific DNA binding transcription factor binding;	K11293	-
ENSMUSG00000021476	3731.45	-0.325029	0.0378469	-8.58799	8.85027e-18	3.56e-16	13	64309638	64334351	+	Habp4	hyaluronic acid binding protein 4 [Source:MGI Symbol%3BAcc:MGI:1891713]	GO:0071260:cellular response to mechanical stimulus;GO:0030212:hyaluronan metabolic process;GO:0006397:mRNA processing;GO:0043392:negative regulation of DNA binding;GO:0030578:PML body organization;GO:0033120:positive regulation of RNA splicing;GO:0045948:positive regulation of translational initiation;GO:0008380:RNA splicing;	GO:0015030:Cajal body;GO:0005737:cytoplasm;GO:0010494:cytoplasmic stress granule;GO:0005829:cytosol;GO:0097504:Gemini of coiled bodies;GO:0005794:Golgi apparatus;GO:0016607:nuclear speck;GO:0005730:nucleolus;GO:0005654:nucleoplasm;GO:0005634:nucleus;GO:0030017:sarcomere;GO:0016528:sarcoplasm;	GO:0005540:hyaluronic acid binding;GO:0003723:RNA binding;GO:0032183:SUMO binding;	K19019	-
ENSMUSG00000023274	177.184	-1.39757	0.162876	-8.5806	9.43799e-18	3.78859e-16	6	124841655	124865184	-	Cd4	CD4 antigen [Source:MGI Symbol%3BAcc:MGI:88335]	GO:0002250:adaptive immune response;GO:0007155:cell adhesion;GO:0007166:cell surface receptor signaling pathway;GO:0097011:cellular response to granulocyte macrophage colony-stimulating factor stimulus;GO:0050829:defense response to Gram-negative bacterium;GO:0035397:helper T cell enhancement of adaptive immune response;GO:0006948:induction by virus of host cell-cell fusion;GO:0035723:interleukin…	GO:0009986:cell surface;GO:0005788:endoplasmic reticulum lumen;GO:0005789:endoplasmic reticulum membrane;GO:0009897:external side of plasma membrane;GO:0005887:integral component of plasma membrane;GO:0045121:membrane raft;GO:0005886:plasma membrane;	GO:0015026:coreceptor activity;GO:0019899:enzyme binding;GO:0042802:identical protein binding;GO:0019865:immunoglobulin binding;GO:0042011:interleukin-16 binding;GO:0042012:interleukin-16 receptor activity;GO:0042289:MHC class II protein binding;GO:0023026:MHC class II protein complex binding;GO:0042803:protein homodimerization activity;GO:0019901:protein kinase binding;GO:0005102:receptor bindin…	K06454	;ko04060 Cytokine-cytokine receptor interaction;ko04514 Cell adhesion molecules;ko04612 Antigen processing and presentation;ko04640 Hematopoietic cell lineage;ko04658 Th1 and Th2 cell differentiation;ko04659 Th17 cell differentiation;ko04660 T cell receptor signaling pathway;ko05135 Yersinia infection;ko05166 Human T-cell leukemia virus 1 infection;ko05170 Human immunodeficiency virus 1 infection…
[truncated: 56,205 more rows]

## Sheet: Onset (2 wk) DEU
Ensembl	GeneSymbol	groupID	featureID	exonBaseMean	dispersion	stat	pvalue	padj	Control	Transgenic	log2fold_Transgenic_Control	genomicData.seqnames	genomicData.start	genomicData.end	genomicData.width	genomicData.strand	countData.Con1_hits.bam	countData.Con2_hits.bam	countData.Con3_hits.bam	countData.Con4_hits.bam	countData.NLS1_hits.bam	countData.NLS2_hits.bam	countData.NLS3_hits.bam	countData.NLS4_hits.bam
[truncated: 1,227 more rows]

## Sheet: Onset (2 wk) DEU - mTDP-43
Ensembl	GeneSymbol	groupID	featureID	exonBaseMean	dispersion	stat	pvalue	padj	Control	Transgenic	log2fold_Transgenic_Control	genomicData.seqnames	genomicData.start	genomicData.end	genomicData.width	genomicData.strand	countData.Con1_hits.bam	countData.Con2_hits.bam	countData.Con3_hits.bam	countData.Con4_hits.bam	countData.NLS1_hits.bam	countData.NLS2_hits.bam	countData.NLS3_hits.bam	countData.NLS4_hits.bam
[truncated: 520 more rows]

[truncated: 6 more sheets: Rec (2+6 wk) DEG, Rec (2+6 wk) DEU, Rec (2+6 wk) DEU - mTDP-43, Rec (2+6 wk) DEU - hTDP-43, mTDP-43 POSTAR3 Output, hTDP-43 POSTAR3 Output]
